# Supplementary material for: Implementation of pooled saliva tests for universal screening of cCMV infection
Source: Nat Med. 2024 Mar 8;30(4):1111–7. doi: 10.1038/s41591-024-02873-3 (PMC11031397; doi:10.1038/s41591-024-02873-3)
Supplement: Supplementary file 2 — Full data of the pooled and nonpooled saliva tests. For each sample, we indicate its pool number (if it was pooled), the Ct values for the pool and for the sample (if that pool was opened), and the final result when incorporating the urine test. [file 41591_2024_2873_MOESM2_ESM.xlsx]

## Sheet: SalivaPCR
#	Sample_ID	Pool_ID	Time_period	Year	Month	Pool_CMV_gB (Ct)	Pool_CMV_IE (Ct)	Pool_Result	Sample_CMV_gB (Ct)	Sample_CMV_IE (Ct)	Sample_CMV_ERV (Ct)	Sample_result	Urine_Test	Final_Result
1	4259392	40002005	Pilot	2022	1	Undetermined	Undetermined	Negative	Undetermined	Undetermined	35.5609	Negative	Negative	TN
2	4259393	40002005	Pilot	2022	1	Undetermined	Undetermined	Negative	Undetermined	Undetermined	35.8818	Negative	Negative	TN
3	4259394	40002005	Pilot	2022	1	Undetermined	Undetermined	Negative	Undetermined	Undetermined	36.5595	Negative	Negative	TN
4	4259395	40002005	Pilot	2022	1	Undetermined	Undetermined	Negative	Undetermined	Undetermined	33.0213	Negative	Negative	TN
5	4259396	40002005	Pilot	2022	1	Undetermined	Undetermined	Negative	Undetermined	Undetermined	37.7716	Negative	Negative	TN
6	4259397	40002005	Pilot	2022	1	Undetermined	Undetermined	Negative	Undetermined	Undetermined	35.6348	Negative	Negative	TN
7	4259398	40002005	Pilot	2022	1	Undetermined	Undetermined	Negative	Undetermined	Undetermined	33.9473	Negative	Negative	TN
8	4259399	40002005	Pilot	2022	1	Undetermined	Undetermined	Negative	Undetermined	Undetermined	37.7305	Negative	Negative	TN
9	4259400	40002006	Pilot	2022	1	Undetermined	Undetermined	Negative	Undetermined	Undetermined	33.1003	Negative	Negative	TN
10	4259401	40002006	Pilot	2022	1	Undetermined	Undetermined	Negative	Undetermined	Undetermined	37.8792	Negative	Negative	TN
11	4259403	40002006	Pilot	2022	1	Undetermined	Undetermined	Negative	Undetermined	Undetermined	35.9939	Negative	Negative	TN
12	4259404	40002006	Pilot	2022	1	Undetermined	Undetermined	Negative	Undetermined	Undetermined	36.1072	Negative	Negative	TN
13	4259405	40002006	Pilot	2022	1	Undetermined	Undetermined	Negative	Undetermined	Undetermined	Undetermined	Negative	Negative	TN
14	4259406	40002006	Pilot	2022	1	Undetermined	Undetermined	Negative	Undetermined	Undetermined	35.8546	Negative	Negative	TN
15	4259407	40002006	Pilot	2022	1	Undetermined	Undetermined	Negative	Undetermined	Undetermined	35.8521	Negative	Negative	TN
16	4259408	40002007	Pilot	2022	1	Undetermined	Undetermined	Negative	Undetermined	Undetermined	36.613	Negative	Negative	TN
17	4259409	40002007	Pilot	2022	1	Undetermined	Undetermined	Negative	Undetermined	Undetermined	35.2157	Negative	Negative	TN
18	4259410	40002007	Pilot	2022	1	Undetermined	Undetermined	Negative	Undetermined	Undetermined	35.6151	Negative	Negative	TN
19	4259411	40002007	Pilot	2022	1	Undetermined	Undetermined	Negative	Undetermined	Undetermined	34.4524	Negative	Negative	TN
20	4259412	40002007	Pilot	2022	1	Undetermined	Undetermined	Negative	Undetermined	Undetermined	35.4659	Negative	Negative	TN
21	4259413	40002007	Pilot	2022	1	Undetermined	Undetermined	Negative	Undetermined	Undetermined	31.9089	Negative	Negative	TN
22	4259414	40002007	Pilot	2022	1	Undetermined	Undetermined	Negative	Undetermined	Undetermined	37.6139	Negative	Negative	TN
23	4268003	40002008	Pilot	2022	1	Undetermined	Undetermined	Negative	Undetermined	Undetermined	Undetermined	Negative	Negative	TN
24	4268005	40002008	Pilot	2022	1	Undetermined	Undetermined	Negative	Undetermined	Undetermined	38.6495	Negative	Negative	TN
25	4268006	40002008	Pilot	2022	1	Undetermined	Undetermined	Negative	Undetermined	Undetermined	34.7206	Negative	Negative	TN
26	4268007	40002008	Pilot	2022	1	Undetermined	Undetermined	Negative	Undetermined	Undetermined	26.5167	Negative	Negative	TN
27	4268008	40002008	Pilot	2022	1	Undetermined	Undetermined	Negative	Undetermined	Undetermined	35.2299	Negative	Negative	TN
28	4268009	40002009	Pilot	2022	1	Undetermined	Undetermined	Negative	Undetermined	Undetermined	36.256	Negative	Negative	TN
29	4268010	40002009	Pilot	2022	1	Undetermined	Undetermined	Negative	Undetermined	Undetermined	38.063	Negative	Negative	TN
30	4268011	40002009	Pilot	2022	1	Undetermined	Undetermined	Negative	Undetermined	Undetermined	Undetermined	Negative	Negative	TN
31	4268012	40002009	Pilot	2022	1	Undetermined	Undetermined	Negative	Undetermined	Undetermined	34.1913	Negative	Negative	TN
32	4268013	40002009	Pilot	2022	1	Undetermined	Undetermined	Negative	Undetermined	Undetermined	31.4539	Negative	Negative	TN
33	4268014	40002009	Pilot	2022	1	Undetermined	Undetermined	Negative	Undetermined	Undetermined	33.3251	Negative	Negative	TN
34	4268015	40002009	Pilot	2022	1	Undetermined	Undetermined	Negative	Undetermined	Undetermined	28.3791	Negative	Negative	TN
35	4268024	40002010	Pilot	2022	1	Undetermined	Undetermined	Negative	NA	NA	NA	Negative	Negative	TN
36	4268025	40002010	Pilot	2022	1	Undetermined	Undetermined	Negative	NA	NA	NA	Negative	Negative	TN
37	4268026	40002010	Pilot	2022	1	Undetermined	Undetermined	Negative	NA	NA	NA	Negative	Negative	TN
38	4268028	40002010	Pilot	2022	1	Undetermined	Undetermined	Negative	NA	NA	NA	Negative	Negative	TN
39	4268029	40002010	Pilot	2022	1	Undetermined	Undetermined	Negative	NA	NA	NA	Negative	Negative	TN
40	4268016	40002011	Pilot	2022	1	Undetermined	Undetermined	Negative	Undetermined	Undetermined	34.0257	Negative	Negative	TN
41	4268017	40002011	Pilot	2022	1	Undetermined	Undetermined	Negative	Undetermined	Undetermined	32.7222	Negative	Negative	TN
42	4268018	40002011	Pilot	2022	1	Undetermined	Undetermined	Negative	Undetermined	Undetermined	35.4589	Negative	Negative	TN
43	4268019	40002011	Pilot	2022	1	Undetermined	Undetermined	Negative	Undetermined	Undetermined	30.4128	Negative	Negative	TN
44	4268020	40002011	Pilot	2022	1	Undetermined	Undetermined	Negative	NA	NA	NA	Negative	Negative	TN
45	4268021	40002011	Pilot	2022	1	Undetermined	Undetermined	Negative	NA	NA	NA	Negative	Negative	TN
46	4268023	40002011	Pilot	2022	1	Undetermined	Undetermined	Negative	NA	NA	NA	Negative	Negative	TN
47	4268045	40002012	Pilot	2022	1	Undetermined	Undetermined	Negative	Undetermined	Undetermined	36.4261	Negative	Negative	TN
48	4268046	40002012	Pilot	2022	1	Undetermined	Undetermined	Negative	Undetermined	Undetermined	35.7718	Negative	Negative	TN
49	4268047	40002012	Pilot	2022	1	Undetermined	Undetermined	Negative	Undetermined	Undetermined	35.2768	Negative	Negative	TN
50	4268048	40002012	Pilot	2022	1	Undetermined	Undetermined	Negative	Undetermined	Undetermined	35.7309	Negative	Negative	TN
51	4268049	40002012	Pilot	2022	1	Undetermined	Undetermined	Negative	Undetermined	Undetermined	31.7944	Negative	Negative	TN
52	4268050	40002012	Pilot	2022	1	Undetermined	Undetermined	Negative	Undetermined	Undetermined	31.5267	Negative	Negative	TN
53	4268051	40002012	Pilot	2022	1	Undetermined	Undetermined	Negative	Undetermined	Undetermined	32.5108	Negative	Negative	TN
54	4268052	40002013	Pilot	2022	1	Undetermined	Undetermined	Negative	Undetermined	Undetermined	33.5935	Negative	Negative	TN
55	4268053	40002013	Pilot	2022	1	Undetermined	Undetermined	Negative	Undetermined	Undetermined	31.2784	Negative	Negative	TN
56	4268054	40002013	Pilot	2022	1	Undetermined	Undetermined	Negative	Undetermined	Undetermined	32.8089	Negative	Negative	TN
57	4268055	40002013	Pilot	2022	1	Undetermined	Undetermined	Negative	Undetermined	Undetermined	31.8337	Negative	Negative	TN
58	4268056	40002013	Pilot	2022	1	Undetermined	Undetermined	Negative	Undetermined	Undetermined	28.6141	Negative	Negative	TN
59	4268057	40002013	Pilot	2022	1	Undetermined	Undetermined	Negative	Undetermined	Undetermined	31.8555	Negative	Negative	TN
60	4268058	40002013	Pilot	2022	1	Undetermined	Undetermined	Negative	Undetermined	Undetermined	27.8718	Negative	Negative	TN
61	4268059	40002014	Pilot	2022	1	Undetermined	38.3	Positive	Undetermined	Undetermined	29.9532	Negative	Negative	TN
62	4268061	40002014	Pilot	2022	1	Undetermined	38.3	Positive	Undetermined	Undetermined	32.3564	Negative	Negative	TN
63	4268063	40002014	Pilot	2022	1	Undetermined	38.3	Positive	Undetermined	Undetermined	30.9944	Negative	Negative	TN
64	4268064	40002014	Pilot	2022	1	Undetermined	38.3	Positive	Undetermined	Undetermined	36.3076	Negative	Negative	TN
65	4268065	40002014	Pilot	2022	1	Undetermined	38.3	Positive	Undetermined	Undetermined	35.4195	Negative	Negative	TN
66	4268060	40002016	Pilot	2022	1	Undetermined	Undetermined	Negative	34.3161	35.2247	29.5464	Positive	Negative	FP
67	4268066	40002016	Pilot	2022	1	Undetermined	Undetermined	Negative	Undetermined	Undetermined	32.3567	Negative	Negative	TN
68	4268067	40002016	Pilot	2022	1	Undetermined	Undetermined	Negative	Undetermined	Undetermined	32.2644	Negative	Negative	TN
69	4268068	40002016	Pilot	2022	1	Undetermined	Undetermined	Negative	Undetermined	Undetermined	31.6228	Negative	Negative	TN
70	4268069	40002016	Pilot	2022	1	Undetermined	Undetermined	Negative	Undetermined	Undetermined	32.639	Negative	Negative	TN
71	4268080	40002016	Pilot	2022	1	Undetermined	Undetermined	Negative	Undetermined	Undetermined	34.162	Negative	Negative	TN
72	4268071	40002017	Pilot	2022	1	Undetermined	Undetermined	Negative	Undetermined	Undetermined	35.3527	Negative	Negative	TN
73	4268072	40002017	Pilot	2022	1	Undetermined	Undetermined	Negative	Undetermined	Undetermined	34.3503	Negative	Negative	TN
74	4268073	40002017	Pilot	2022	1	Undetermined	Undetermined	Negative	Undetermined	Undetermined	36.257	Negative	Negative	TN
75	4268074	40002017	Pilot	2022	1	Undetermined	Undetermined	Negative	Undetermined	Undetermined	35.9288	Negative	Negative	TN
76	4268075	40002017	Pilot	2022	1	Undetermined	Undetermined	Negative	Undetermined	Undetermined	38.1692	Negative	Negative	TN
77	4268076	40002017	Pilot	2022	1	Undetermined	Undetermined	Negative	Undetermined	Undetermined	39.6111	Negative	Negative	TN
78	4268077	40002017	Pilot	2022	1	Undetermined	Undetermined	Negative	Undetermined	Undetermined	32.714	Negative	Negative	TN
79	4268078	40002017	Pilot	2022	1	Undetermined	Undetermined	Negative	Undetermined	Undetermined	33.2788	Negative	Negative	TN
80	4268083	40002018	Pilot	2022	1	Undetermined	Undetermined	Negative	Undetermined	Undetermined	31.8972	Negative	Negative	TN
81	4268084	40002018	Pilot	2022	1	Undetermined	Undetermined	Negative	Undetermined	Undetermined	36.3098	Negative	Negative	TN
82	4268085	40002018	Pilot	2022	1	Undetermined	Undetermined	Negative	Undetermined	Undetermined	33.7529	Negative	Negative	TN
83	4268086	40002018	Pilot	2022	1	Undetermined	Undetermined	Negative	Undetermined	Undetermined	34.1906	Negative	Negative	TN
84	4268087	40002018	Pilot	2022	1	Undetermined	Undetermined	Negative	Undetermined	Undetermined	38.4751	Negative	Negative	TN
85	4268088	40002018	Pilot	2022	1	Undetermined	Undetermined	Negative	Undetermined	Undetermined	33.8821	Negative	Negative	TN
86	4268089	40002019	Pilot	2022	1	Undetermined	Undetermined	Negative	Undetermined	Undetermined	36.5156	Negative	Negative	TN
87	4268090	40002019	Pilot	2022	1	Undetermined	Undetermined	Negative	Undetermined	Undetermined	36.8912	Negative	Negative	TN
88	4268091	40002019	Pilot	2022	1	Undetermined	Undetermined	Negative	Undetermined	39.036	38.1467	Negative	Negative	TN
89	4268092	40002019	Pilot	2022	1	Undetermined	Undetermined	Negative	Undetermined	Undetermined	31.8047	Negative	Negative	TN
90	4268093	40002019	Pilot	2022	1	Undetermined	Undetermined	Negative	Undetermined	Undetermined	35.3749	Negative	Negative	TN
91	4268094	40002019	Pilot	2022	1	Undetermined	Undetermined	Negative	Undetermined	Undetermined	31.7299	Negative	Negative	TN
92	4268095	40002019	Pilot	2022	1	Undetermined	Undetermined	Negative	Undetermined	Undetermined	39.5263	Negative	Negative	TN
93	4268096	40002019	Pilot	2022	1	Undetermined	Undetermined	Negative	Undetermined	Undetermined	27.1879	Negative	Negative	TN
94	4268097	40002033	Pilot	2022	1	Undetermined	Undetermined	Negative	Undetermined	Undetermined	34.5728	Negative	Negative	TN
95	4268098	40002033	Pilot	2022	1	Undetermined	Undetermined	Negative	Undetermined	Undetermined	34.7222	Negative	Negative	TN
96	4268100	40002033	Pilot	2022	1	Undetermined	Undetermined	Negative	Undetermined	Undetermined	32.7552	Negative	Negative	TN
97	4268101	40002033	Pilot	2022	1	Undetermined	Undetermined	Negative	Undetermined	Undetermined	35.4795	Negative	Negative	TN
98	4268102	40002033	Pilot	2022	1	Undetermined	Undetermined	Negative	Undetermined	Undetermined	31.6917	Negative	Negative	TN
99	4268103	40002033	Pilot	2022	1	Undetermined	Undetermined	Negative	Undetermined	Undetermined	32.4487	Negative	Negative	TN
100	4268105	40002034	Pilot	2022	1	Undetermined	Undetermined	Negative	Undetermined	Undetermined	33.5634	Negative	Negative	TN
101	4268106	40002034	Pilot	2022	1	Undetermined	Undetermined	Negative	Undetermined	Undetermined	27.901	Negative	Negative	TN
102	4268107	40002034	Pilot	2022	1	Undetermined	Undetermined	Negative	Undetermined	Undetermined	33.251	Negative	Negative	TN
103	4268108	40002034	Pilot	2022	1	Undetermined	Undetermined	Negative	Undetermined	Undetermined	32.4414	Negative	Negative	TN
104	4268109	40002034	Pilot	2022	1	Undetermined	Undetermined	Negative	Undetermined	Undetermined	32.1308	Negative	Negative	TN
105	4268110	40002034	Pilot	2022	1	Undetermined	Undetermined	Negative	Undetermined	Undetermined	32.221	Negative	Negative	TN
106	4268111	40002034	Pilot	2022	1	Undetermined	Undetermined	Negative	Undetermined	Undetermined	34.5452	Negative	Negative	TN
107	4268113	40002035	Pilot	2022	1	Undetermined	Undetermined	Negative	Undetermined	Undetermined	32.3002	Negative	Negative	TN
108	4268114	40002035	Pilot	2022	1	Undetermined	Undetermined	Negative	Undetermined	Undetermined	32.0589	Negative	Negative	TN
109	4268115	40002035	Pilot	2022	1	Undetermined	Undetermined	Negative	Undetermined	Undetermined	33.004	Negative	Negative	TN
110	4268116	40002035	Pilot	2022	1	Undetermined	Undetermined	Negative	Undetermined	Undetermined	34.1783	Negative	Negative	TN
111	4268117	40002035	Pilot	2022	1	Undetermined	Undetermined	Negative	Undetermined	Undetermined	34.0755	Negative	Negative	TN
112	4268118	40002035	Pilot	2022	1	Undetermined	Undetermined	Negative	Undetermined	Undetermined	33.6303	Negative	Negative	TN
113	4268119	40002035	Pilot	2022	1	Undetermined	Undetermined	Negative	Undetermined	Undetermined	33.0525	Negative	Negative	TN
114	4268120	40002035	Pilot	2022	1	Undetermined	Undetermined	Negative	Undetermined	Undetermined	37.6307	Negative	Negative	TN
115	4268121	40002036	Pilot	2022	1	Undetermined	Undetermined	Negative	Undetermined	Undetermined	32.5374	Negative	Negative	TN
116	4268122	40002036	Pilot	2022	1	Undetermined	Undetermined	Negative	Undetermined	Undetermined	32.3274	Negative	Negative	TN
117	4268123	40002036	Pilot	2022	1	Undetermined	Undetermined	Negative	Undetermined	Undetermined	32.4219	Negative	Negative	TN
118	4268124	40002036	Pilot	2022	1	Undetermined	Undetermined	Negative	Undetermined	Undetermined	33.1037	Negative	Negative	TN
119	4268125	40002036	Pilot	2022	1	Undetermined	Undetermined	Negative	Undetermined	Undetermined	34.8444	Negative	Negative	TN
120	4268126	40002036	Pilot	2022	1	Undetermined	Undetermined	Negative	Undetermined	Undetermined	29.5382	Negative	Negative	TN
121	4268127	40002036	Pilot	2022	1	Undetermined	Undetermined	Negative	Undetermined	Undetermined	35.178	Negative	Negative	TN
122	4268128	40002036	Pilot	2022	1	Undetermined	Undetermined	Negative	Undetermined	Undetermined	31.9224	Negative	Negative	TN
123	4268129	40002037	Pilot	2022	1	Undetermined	Undetermined	Negative	Undetermined	Undetermined	38.0277	Negative	Negative	TN
124	4268130	40002037	Pilot	2022	1	Undetermined	Undetermined	Negative	Undetermined	Undetermined	30.2469	Negative	Negative	TN
125	4268131	40002037	Pilot	2022	1	Undetermined	Undetermined	Negative	Undetermined	Undetermined	32.1189	Negative	Negative	TN
126	4268132	40002037	Pilot	2022	1	Undetermined	Undetermined	Negative	Undetermined	Undetermined	33.8672	Negative	Negative	TN
127	4268133	40002037	Pilot	2022	1	Undetermined	Undetermined	Negative	Undetermined	Undetermined	29.7762	Negative	Negative	TN
128	4268134	40002037	Pilot	2022	1	Undetermined	Undetermined	Negative	Undetermined	Undetermined	30.5116	Negative	Negative	TN
129	4268135	40002037	Pilot	2022	1	Undetermined	Undetermined	Negative	Undetermined	Undetermined	28.4629	Negative	Negative	TN
130	4268137	40002038	Pilot	2022	1	Undetermined	Undetermined	Negative	Undetermined	Undetermined	36.0709	Negative	Negative	TN
131	4268138	40002038	Pilot	2022	1	Undetermined	Undetermined	Negative	Undetermined	Undetermined	34.9129	Negative	Negative	TN
132	4268140	40002038	Pilot	2022	1	Undetermined	Undetermined	Negative	Undetermined	Undetermined	32.4174	Negative	Negative	TN
133	4268141	40002038	Pilot	2022	1	Undetermined	Undetermined	Negative	Undetermined	Undetermined	33.0323	Negative	Negative	TN
134	4268142	40002038	Pilot	2022	1	Undetermined	Undetermined	Negative	Undetermined	Undetermined	32.3908	Negative	Negative	TN
135	4268144	40002038	Pilot	2022	1	Undetermined	Undetermined	Negative	Undetermined	Undetermined	33.7927	Negative	Negative	TN
136	4268146	40002039	Pilot	2022	1	Undetermined	Undetermined	Negative	Undetermined	Undetermined	33.6737	Negative	Negative	TN
137	4268148	40002039	Pilot	2022	1	Undetermined	Undetermined	Negative	Undetermined	Undetermined	35.2718	Negative	Negative	TN
138	4268149	40002039	Pilot	2022	1	Undetermined	Undetermined	Negative	Undetermined	Undetermined	32.2111	Negative	Negative	TN
139	4268150	40002039	Pilot	2022	1	Undetermined	Undetermined	Negative	Undetermined	Undetermined	31.5033	Negative	Negative	TN
140	4268151	40002039	Pilot	2022	1	Undetermined	Undetermined	Negative	Undetermined	Undetermined	32.7291	Negative	Negative	TN
141	4268152	40002039	Pilot	2022	1	Undetermined	Undetermined	Negative	Undetermined	Undetermined	32.9769	Negative	Negative	TN
142	4268153	40002040	Pilot	2022	1	Undetermined	Undetermined	Negative	Undetermined	Undetermined	35.5518	Negative	Negative	TN
143	4268154	40002040	Pilot	2022	1	Undetermined	Undetermined	Negative	Undetermined	Undetermined	33.1141	Negative	Negative	TN
144	4268155	40002040	Pilot	2022	1	Undetermined	Undetermined	Negative	Undetermined	Undetermined	34.2621	Negative	Negative	TN
145	4268156	40002040	Pilot	2022	1	Undetermined	Undetermined	Negative	Undetermined	Undetermined	29.3544	Negative	Negative	TN
146	4268160	40002040	Pilot	2022	1	Undetermined	Undetermined	Negative	Undetermined	Undetermined	31.3166	Negative	Negative	TN
147	4268161	40002040	Pilot	2022	1	Undetermined	Undetermined	Negative	Undetermined	Undetermined	30.1945	Negative	Negative	TN
148	4268162	40002040	Pilot	2022	1	Undetermined	Undetermined	Negative	Undetermined	Undetermined	31.9701	Negative	Negative	TN
149	4268163	40002040	Pilot	2022	1	Undetermined	Undetermined	Negative	Undetermined	38.4099	34.4528	Negative	Negative	TN
150	4268167	40002041	Pilot	2022	1	Undetermined	Undetermined	Negative	Undetermined	Undetermined	34.9398	Negative	Negative	TN
151	4268168	40002041	Pilot	2022	1	Undetermined	Undetermined	Negative	Undetermined	Undetermined	35.4654	Negative	Negative	TN
152	4268169	40002041	Pilot	2022	1	Undetermined	Undetermined	Negative	Undetermined	Undetermined	35.4411	Negative	Negative	TN
153	4268170	40002041	Pilot	2022	1	Undetermined	Undetermined	Negative	Undetermined	Undetermined	33.764	Negative	Negative	TN
154	4268171	40002041	Pilot	2022	1	Undetermined	Undetermined	Negative	Undetermined	Undetermined	35.0853	Negative	Negative	TN
155	4268172	40002041	Pilot	2022	2	Undetermined	Undetermined	Negative	Undetermined	Undetermined	32.5742	Negative	Negative	TN
156	4268173	40002041	Pilot	2022	2	Undetermined	Undetermined	Negative	Undetermined	Undetermined	30.5732	Negative	Negative	TN
157	4268174	40002041	Pilot	2022	2	Undetermined	Undetermined	Negative	Undetermined	Undetermined	31.7315	Negative	Negative	TN
158	4268175	40002042	Pilot	2022	2	Undetermined	Undetermined	Negative	Undetermined	Undetermined	33.3655	Negative	Negative	TN
159	4268176	40002042	Pilot	2022	2	Undetermined	Undetermined	Negative	Undetermined	Undetermined	34.0209	Negative	Negative	TN
160	4268177	40002042	Pilot	2022	2	Undetermined	Undetermined	Negative	Undetermined	Undetermined	34.0811	Negative	Negative	TN
161	4268178	40002042	Pilot	2022	2	Undetermined	Undetermined	Negative	Undetermined	Undetermined	34.2334	Negative	Negative	TN
162	4268179	40002042	Pilot	2022	2	Undetermined	Undetermined	Negative	Undetermined	Undetermined	36.2175	Negative	Negative	TN
163	4268180	40002042	Pilot	2022	2	Undetermined	Undetermined	Negative	Undetermined	Undetermined	32.9619	Negative	Negative	TN
164	4268181	40002042	Pilot	2022	2	Undetermined	Undetermined	Negative	Undetermined	Undetermined	33.03	Negative	Negative	TN
165	4268182	40002042	Pilot	2022	2	Undetermined	Undetermined	Negative	Undetermined	Undetermined	33.6455	Negative	Negative	TN
166	4268183	40002043	Pilot	2022	2	Undetermined	Undetermined	Negative	Undetermined	Undetermined	29.2093	Negative	Negative	TN
167	4268184	40002043	Pilot	2022	2	Undetermined	Undetermined	Negative	Undetermined	Undetermined	32.584	Negative	Negative	TN
168	4268185	40002043	Pilot	2022	2	Undetermined	Undetermined	Negative	Undetermined	Undetermined	31.8066	Negative	Negative	TN
169	4268186	40002043	Pilot	2022	2	Undetermined	Undetermined	Negative	Undetermined	Undetermined	33.9799	Negative	Negative	TN
170	4268187	40002043	Pilot	2022	2	Undetermined	Undetermined	Negative	Undetermined	Undetermined	29.8986	Negative	Negative	TN
171	4268188	40002043	Pilot	2022	2	Undetermined	Undetermined	Negative	Undetermined	Undetermined	35.9507	Negative	Negative	TN
172	4268189	40002043	Pilot	2022	2	Undetermined	Undetermined	Negative	Undetermined	Undetermined	36.5453	Negative	Negative	TN
173	4268191	40002044	Pilot	2022	2	Undetermined	Undetermined	Negative	Undetermined	Undetermined	32.6539	Negative	Negative	TN
174	4268192	40002044	Pilot	2022	2	Undetermined	Undetermined	Negative	Undetermined	Undetermined	33.4292	Negative	Negative	TN
175	4268193	40002044	Pilot	2022	2	Undetermined	Undetermined	Negative	Undetermined	Undetermined	29.3145	Negative	Negative	TN
176	4268194	40002044	Pilot	2022	2	Undetermined	Undetermined	Negative	Undetermined	Undetermined	32.8193	Negative	Negative	TN
177	4268195	40002044	Pilot	2022	2	Undetermined	Undetermined	Negative	Undetermined	Undetermined	29.5844	Negative	Negative	TN
178	4268196	40002044	Pilot	2022	2	Undetermined	Undetermined	Negative	Undetermined	Undetermined	28.214	Negative	Negative	TN
179	4268197	40002044	Pilot	2022	2	Undetermined	Undetermined	Negative	Undetermined	Undetermined	36.594	Negative	Negative	TN
180	4268198	40002045	Pilot	2022	2	Undetermined	Undetermined	Negative	Undetermined	Undetermined	39.0616	Negative	Negative	TN
181	4268199	40002045	Pilot	2022	2	Undetermined	Undetermined	Negative	Undetermined	Undetermined	38.3135	Negative	Negative	TN
182	4268200	40002045	Pilot	2022	2	Undetermined	Undetermined	Negative	Undetermined	Undetermined	37.5919	Negative	Negative	TN
183	4268201	40002045	Pilot	2022	2	Undetermined	Undetermined	Negative	Undetermined	Undetermined	35.367	Negative	Negative	TN
184	4268202	40002045	Pilot	2022	2	Undetermined	Undetermined	Negative	Undetermined	Undetermined	38.8249	Negative	Negative	TN
185	4268203	40002045	Pilot	2022	2	Undetermined	Undetermined	Negative	Undetermined	Undetermined	36.2681	Negative	Negative	TN
186	4268205	40002045	Pilot	2022	2	Undetermined	Undetermined	Negative	Undetermined	Undetermined	35.8881	Negative	Negative	TN
187	4268206	40002046	Pilot	2022	2	Undetermined	Undetermined	Negative	Undetermined	Undetermined	34.691	Negative	Negative	TN
188	4268207	40002046	Pilot	2022	2	Undetermined	Undetermined	Negative	Undetermined	Undetermined	33.9538	Negative	Negative	TN
189	4268208	40002046	Pilot	2022	2	Undetermined	Undetermined	Negative	Undetermined	Undetermined	33.9536	Negative	Negative	TN
190	4268209	40002046	Pilot	2022	2	Undetermined	Undetermined	Negative	Undetermined	Undetermined	30.5555	Negative	Negative	TN
191	4268210	40002046	Pilot	2022	2	Undetermined	Undetermined	Negative	Undetermined	Undetermined	36.1171	Negative	Negative	TN
192	4268211	40002046	Pilot	2022	2	Undetermined	Undetermined	Negative	Undetermined	Undetermined	36.4983	Negative	Negative	TN
193	4268212	40002046	Pilot	2022	2	Undetermined	Undetermined	Negative	Undetermined	Undetermined	36.9805	Negative	Negative	TN
194	4268213	40002046	Pilot	2022	2	Undetermined	Undetermined	Negative	Undetermined	Undetermined	35.2237	Negative	Negative	TN
195	4268214	40002047	Pilot	2022	2	37.7252	Undetermined	Positive	Undetermined	Undetermined	32.9335	Negative	Negative	TN
196	4268215	40002047	Pilot	2022	2	37.7252	Undetermined	Positive	Undetermined	Undetermined	37.4663	Negative	Negative	TN
197	4268216	40002047	Pilot	2022	2	37.7252	Undetermined	Positive	38.5372	Undetermined	33.3071	Positive	Negative	FP
198	4268217	40002047	Pilot	2022	2	37.7252	Undetermined	Positive	Undetermined	Undetermined	32.9871	Negative	Negative	TN
199	4268218	40002047	Pilot	2022	2	37.7252	Undetermined	Positive	Undetermined	Undetermined	37.8799	Negative	Negative	TN
200	4268219	40002047	Pilot	2022	2	37.7252	Undetermined	Positive	Undetermined	Undetermined	32.8422	Negative	Negative	TN
201	4268220	40002047	Pilot	2022	2	37.7252	Undetermined	Positive	Undetermined	Undetermined	35.3153	Negative	Negative	TN
202	4268221	40002047	Pilot	2022	2	37.7252	Undetermined	Positive	Undetermined	Undetermined	31.6108	Negative	Negative	TN
203	4268224	40002048	Pilot	2022	2	Undetermined	Undetermined	Negative	Undetermined	Undetermined	30.3544	Negative	Negative	TN
204	4268225	40002048	Pilot	2022	2	Undetermined	Undetermined	Negative	Undetermined	Undetermined	36.6433	Negative	Negative	TN
205	4268226	40002048	Pilot	2022	2	Undetermined	Undetermined	Negative	Undetermined	Undetermined	30.2331	Negative	Negative	TN
206	4268227	40002048	Pilot	2022	2	Undetermined	Undetermined	Negative	Undetermined	Undetermined	30.8686	Negative	Negative	TN
207	4268229	40002048	Pilot	2022	2	Undetermined	Undetermined	Negative	Undetermined	Undetermined	29.936	Negative	Negative	TN
208	4268230	40002048	Pilot	2022	2	Undetermined	Undetermined	Negative	Undetermined	Undetermined	32.8827	Negative	Negative	TN
209	4268231	40002049	Pilot	2022	2	Undetermined	Undetermined	Negative	Undetermined	Undetermined	31.8334	Negative	Negative	TN
210	4268232	40002049	Pilot	2022	2	Undetermined	Undetermined	Negative	Undetermined	Undetermined	32.8299	Negative	Negative	TN
211	4268233	40002049	Pilot	2022	2	Undetermined	Undetermined	Negative	Undetermined	Undetermined	33.5392	Negative	Negative	TN
212	4268234	40002049	Pilot	2022	2	Undetermined	Undetermined	Negative	Undetermined	Undetermined	32.3063	Negative	Negative	TN
213	4268235	40002049	Pilot	2022	2	Undetermined	Undetermined	Negative	Undetermined	Undetermined	33.9823	Negative	Negative	TN
214	4268236	40002049	Pilot	2022	2	Undetermined	Undetermined	Negative	Undetermined	Undetermined	34.2521	Negative	Negative	TN
215	4268247	40002049	Pilot	2022	2	Undetermined	Undetermined	Negative	Undetermined	Undetermined	31.9691	Negative	Negative	TN
216	4268248	40002049	Pilot	2022	2	Undetermined	Undetermined	Negative	Undetermined	Undetermined	33.6296	Negative	Negative	TN
217	4268237	40002050	Pilot	2022	2	Undetermined	Undetermined	Negative	Undetermined	Undetermined	33.1353	Negative	Negative	TN
218	4268241	40002050	Pilot	2022	2	Undetermined	Undetermined	Negative	Undetermined	Undetermined	33.2342	Negative	Negative	TN
219	4268242	40002050	Pilot	2022	2	Undetermined	Undetermined	Negative	Undetermined	Undetermined	31.8377	Negative	Negative	TN
220	4268243	40002050	Pilot	2022	2	Undetermined	Undetermined	Negative	Undetermined	Undetermined	30.8992	Negative	Negative	TN
221	4268244	40002050	Pilot	2022	2	Undetermined	Undetermined	Negative	Undetermined	Undetermined	27.8033	Negative	Negative	TN
222	4268252	40002051	Pilot	2022	2	Undetermined	Undetermined	Negative	Undetermined	Undetermined	36.9652	Negative	Negative	TN
223	4268254	40002051	Pilot	2022	2	Undetermined	Undetermined	Negative	Undetermined	Undetermined	30.4073	Negative	Negative	TN
224	4268257	40002051	Pilot	2022	2	Undetermined	Undetermined	Negative	Undetermined	Undetermined	34.3695	Negative	Negative	TN
225	4268258	40002051	Pilot	2022	2	Undetermined	Undetermined	Negative	Undetermined	Undetermined	Undetermined	Negative	Negative	TN
226	4268259	40002051	Pilot	2022	2	Undetermined	Undetermined	Negative	Undetermined	Undetermined	39.3018	Negative	Negative	TN
227	4268260	40002052	Pilot	2022	2	26.1	25.9	Positive	23.2715	22.9587	Undetermined	Positive	Positive	TP
228	4268262	40002052	Pilot	2022	2	26.1	25.9	Positive	Undetermined	Undetermined	35.0844	Negative	Negative	TN
229	4268264	40002052	Pilot	2022	2	26.1	25.9	Positive	Undetermined	Undetermined	35.3889	Negative	Negative	TN
230	4268265	40002052	Pilot	2022	2	26.1	25.9	Positive	Undetermined	Undetermined	35.194	Negative	Negative	TN
231	4268266	40002052	Pilot	2022	2	26.1	25.9	Positive	Undetermined	Undetermined	38.1545	Negative	Negative	TN
232	4268267	40002052	Pilot	2022	2	26.1	25.9	Positive	Undetermined	Undetermined	37.7353	Negative	Negative	TN
233	4268268	40002053	Pilot	2022	2	Undetermined	Undetermined	Negative	NA	NA	NA	Negative	Negative	TN
234	4268269	40002053	Pilot	2022	2	Undetermined	Undetermined	Negative	Undetermined	Undetermined	37.7474	Negative	Negative	TN
235	4268270	40002053	Pilot	2022	2	Undetermined	Undetermined	Negative	NA	NA	NA	Negative	Negative	TN
236	4268271	40002053	Pilot	2022	2	Undetermined	Undetermined	Negative	NA	NA	NA	Negative	Negative	TN
237	4268272	40002053	Pilot	2022	2	Undetermined	Undetermined	Negative	NA	NA	NA	Negative	Negative	TN
238	4268273	40002053	Pilot	2022	2	Undetermined	Undetermined	Negative	NA	NA	NA	Negative	Negative	TN
239	4268274	40002053	Pilot	2022	2	Undetermined	Undetermined	Negative	NA	NA	NA	Negative	Negative	TN
240	4268275	40002053	Pilot	2022	2	Undetermined	Undetermined	Negative	NA	NA	NA	Negative	Negative	TN
241	4268277	40002054	Pilot	2022	2	Undetermined	Undetermined	Negative	Undetermined	Undetermined	33.4899	Negative	Negative	TN
242	4268278	40002054	Pilot	2022	2	Undetermined	Undetermined	Negative	Undetermined	Undetermined	34.5779	Negative	Negative	TN
243	4268279	40002054	Pilot	2022	2	Undetermined	Undetermined	Negative	Undetermined	Undetermined	38.4108	Negative	Negative	TN
244	4268280	40002054	Pilot	2022	2	Undetermined	Undetermined	Negative	Undetermined	Undetermined	32.6603	Negative	Negative	TN
245	4268281	40002054	Pilot	2022	2	Undetermined	Undetermined	Negative	Undetermined	Undetermined	31.2807	Negative	Negative	TN
246	4268282	40002054	Pilot	2022	2	Undetermined	Undetermined	Negative	Undetermined	Undetermined	32.3308	Negative	Negative	TN
247	4268283	40002054	Pilot	2022	2	Undetermined	Undetermined	Negative	Undetermined	Undetermined	35.7067	Negative	Negative	TN
248	4268284	40002054	Pilot	2022	2	Undetermined	Undetermined	Negative	Undetermined	Undetermined	30.3093	Negative	Negative	TN
249	4268263	40002055	Pilot	2022	2	Undetermined	Undetermined	Negative	Undetermined	Undetermined	Undetermined	Negative	Negative	TN
250	4268288	40002055	Pilot	2022	2	Undetermined	Undetermined	Negative	Undetermined	Undetermined	35.6558	Negative	Negative	TN
251	4268289	40002055	Pilot	2022	2	Undetermined	Undetermined	Negative	Undetermined	Undetermined	33.6333	Negative	Negative	TN
252	4268291	40002055	Pilot	2022	2	Undetermined	Undetermined	Negative	Undetermined	Undetermined	39.8658	Negative	Negative	TN
253	4268292	40002055	Pilot	2022	2	Undetermined	Undetermined	Negative	Undetermined	Undetermined	36.0761	Negative	Negative	TN
254	4268293	40002055	Pilot	2022	2	Undetermined	Undetermined	Negative	Undetermined	Undetermined	35.489	Negative	Negative	TN
255	4268294	40002055	Pilot	2022	2	Undetermined	Undetermined	Negative	Undetermined	Undetermined	36.371	Negative	Negative	TN
256	4268295	40002056	Pilot	2022	2	Undetermined	Undetermined	Negative	Undetermined	Undetermined	34.3457	Negative	Negative	TN
257	4268296	40002056	Pilot	2022	2	Undetermined	Undetermined	Negative	Undetermined	Undetermined	34.949	Negative	Negative	TN
258	4268297	40002056	Pilot	2022	2	Undetermined	Undetermined	Negative	Undetermined	Undetermined	30.0206	Negative	Negative	TN
259	4268298	40002056	Pilot	2022	2	Undetermined	Undetermined	Negative	Undetermined	Undetermined	34.5763	Negative	Negative	TN
260	4268299	40002056	Pilot	2022	2	Undetermined	Undetermined	Negative	Undetermined	Undetermined	28.1305	Negative	Negative	TN
261	4268300	40002056	Pilot	2022	2	Undetermined	Undetermined	Negative	Undetermined	Undetermined	34.1845	Negative	Negative	TN
262	4268302	40002056	Pilot	2022	2	Undetermined	Undetermined	Negative	Undetermined	Undetermined	33.42	Negative	Negative	TN
263	4268303	40002057	Pilot	2022	2	Undetermined	Undetermined	Negative	Undetermined	Undetermined	30.2665	Negative	Negative	TN
264	4268304	40002057	Pilot	2022	2	Undetermined	Undetermined	Negative	Undetermined	Undetermined	30.5104	Negative	Negative	TN
265	4268305	40002057	Pilot	2022	2	Undetermined	Undetermined	Negative	Undetermined	Undetermined	31.8767	Negative	Negative	TN
266	4268306	40002057	Pilot	2022	2	Undetermined	Undetermined	Negative	Undetermined	Undetermined	30.266	Negative	Negative	TN
267	4268307	40002057	Pilot	2022	2	Undetermined	Undetermined	Negative	Undetermined	Undetermined	30.5207	Negative	Negative	TN
268	4268308	40002057	Pilot	2022	2	Undetermined	Undetermined	Negative	Undetermined	Undetermined	28.0788	Negative	Negative	TN
269	4268309	40002057	Pilot	2022	2	Undetermined	Undetermined	Negative	Undetermined	Undetermined	29.5399	Negative	Negative	TN
270	4268310	40002057	Pilot	2022	2	Undetermined	Undetermined	Negative	Undetermined	Undetermined	30.7411	Negative	Negative	TN
271	4268317	40002058	Pilot	2022	2	Undetermined	Undetermined	Negative	Undetermined	Undetermined	34.3873	Negative	Negative	TN
272	4268318	40002058	Pilot	2022	2	Undetermined	Undetermined	Negative	Undetermined	Undetermined	31.2439	Negative	Negative	TN
273	4268319	40002058	Pilot	2022	2	Undetermined	Undetermined	Negative	Undetermined	Undetermined	32.8599	Negative	Negative	TN
274	4268322	40002058	Pilot	2022	2	Undetermined	Undetermined	Negative	Undetermined	Undetermined	33.1499	Negative	Negative	TN
275	4268323	40002058	Pilot	2022	2	Undetermined	Undetermined	Negative	Undetermined	Undetermined	33.6187	Negative	Negative	TN
276	4268324	40002058	Pilot	2022	2	Undetermined	Undetermined	Negative	Undetermined	Undetermined	39.0329	Negative	Negative	TN
277	4268325	40002059	Pilot	2022	2	Undetermined	Undetermined	Negative	Undetermined	Undetermined	35.3054	Negative	Negative	TN
278	4268326	40002059	Pilot	2022	2	Undetermined	Undetermined	Negative	Undetermined	Undetermined	35.5734	Negative	Negative	TN
279	4268327	40002059	Pilot	2022	2	Undetermined	Undetermined	Negative	Undetermined	Undetermined	31.3073	Negative	Negative	TN
280	4268328	40002059	Pilot	2022	2	Undetermined	Undetermined	Negative	Undetermined	Undetermined	32.7903	Negative	Negative	TN
281	4268329	40002059	Pilot	2022	2	Undetermined	Undetermined	Negative	Undetermined	Undetermined	31.0621	Negative	Negative	TN
282	4268330	40002060	Pilot	2022	2	Undetermined	Undetermined	Negative	Undetermined	Undetermined	32.472	Negative	Negative	TN
283	4268331	40002060	Pilot	2022	2	Undetermined	Undetermined	Negative	Undetermined	Undetermined	31.2827	Negative	Negative	TN
284	4268332	40002060	Pilot	2022	2	Undetermined	Undetermined	Negative	Undetermined	Undetermined	34.8054	Negative	Negative	TN
285	4268333	40002060	Pilot	2022	2	Undetermined	Undetermined	Negative	Undetermined	Undetermined	34.3413	Negative	Negative	TN
286	4268334	40002060	Pilot	2022	2	Undetermined	Undetermined	Negative	Undetermined	Undetermined	32.8876	Negative	Negative	TN
287	4268335	40002060	Pilot	2022	2	Undetermined	Undetermined	Negative	Undetermined	Undetermined	32.8138	Negative	Negative	TN
288	4268336	40002060	Pilot	2022	2	Undetermined	Undetermined	Negative	Undetermined	Undetermined	34.5173	Negative	Negative	TN
289	4268337	40002060	Pilot	2022	2	Undetermined	Undetermined	Negative	Undetermined	Undetermined	34.0373	Negative	Negative	TN
290	4268338	40002061	Pilot	2022	2	Undetermined	Undetermined	Negative	Undetermined	Undetermined	34.7944	Negative	Negative	TN
291	4268339	40002061	Pilot	2022	2	Undetermined	Undetermined	Negative	Undetermined	Undetermined	34.1096	Negative	Negative	TN
292	4268340	40002061	Pilot	2022	2	Undetermined	Undetermined	Negative	Undetermined	Undetermined	31.909	Negative	Negative	TN
293	4268341	40002061	Pilot	2022	2	Undetermined	Undetermined	Negative	Undetermined	Undetermined	32.3961	Negative	Negative	TN
294	4268342	40002061	Pilot	2022	2	Undetermined	Undetermined	Negative	Undetermined	Undetermined	28.4838	Negative	Negative	TN
295	4268343	40002061	Pilot	2022	2	Undetermined	Undetermined	Negative	Undetermined	Undetermined	30.2223	Negative	Negative	TN
296	4268344	40002061	Pilot	2022	2	Undetermined	Undetermined	Negative	Undetermined	Undetermined	36.2269	Negative	Negative	TN
297	4268345	40002061	Pilot	2022	2	Undetermined	Undetermined	Negative	Undetermined	Undetermined	30.6888	Negative	Negative	TN
298	4268347	40002062	Pilot	2022	2	Undetermined	Undetermined	Negative	Undetermined	Undetermined	31.6396	Negative	Negative	TN
299	4268348	40002062	Pilot	2022	2	Undetermined	Undetermined	Negative	Undetermined	Undetermined	36.3298	Negative	Negative	TN
300	4268349	40002062	Pilot	2022	2	Undetermined	Undetermined	Negative	Undetermined	Undetermined	30.0114	Negative	Negative	TN
301	4268350	40002062	Pilot	2022	2	Undetermined	Undetermined	Negative	Undetermined	Undetermined	33.4358	Negative	Negative	TN
302	4268351	40002062	Pilot	2022	2	Undetermined	Undetermined	Negative	Undetermined	Undetermined	29.9684	Negative	Negative	TN
303	4268352	40002062	Pilot	2022	2	Undetermined	Undetermined	Negative	Undetermined	Undetermined	28.6141	Negative	Negative	TN
304	4268353	40002062	Pilot	2022	2	Undetermined	Undetermined	Negative	Undetermined	Undetermined	34.2393	Negative	Negative	TN
305	4268355	40002063	Pilot	2022	2	Undetermined	Undetermined	Negative	Undetermined	Undetermined	35.9698	Negative	Negative	TN
306	4268356	40002063	Pilot	2022	2	Undetermined	Undetermined	Negative	Undetermined	Undetermined	38.5245	Negative	Negative	TN
307	4268357	40002063	Pilot	2022	2	Undetermined	Undetermined	Negative	Undetermined	Undetermined	39.623	Negative	Negative	TN
308	4268358	40002063	Pilot	2022	2	Undetermined	Undetermined	Negative	Undetermined	Undetermined	38.4833	Negative	Negative	TN
309	4268359	40002063	Pilot	2022	2	Undetermined	Undetermined	Negative	Undetermined	Undetermined	37.4421	Negative	Negative	TN
310	4268361	40002063	Pilot	2022	2	Undetermined	Undetermined	Negative	Undetermined	Undetermined	33.0794	Negative	Negative	TN
311	4268362	40002063	Pilot	2022	2	Undetermined	Undetermined	Negative	Undetermined	Undetermined	34.2363	Negative	Negative	TN
312	4268363	40002064	Pilot	2022	2	Undetermined	Undetermined	Negative	Undetermined	Undetermined	35.5599	Negative	Negative	TN
313	4268365	40002064	Pilot	2022	2	Undetermined	Undetermined	Negative	Undetermined	Undetermined	33.5031	Negative	Negative	TN
314	4268366	40002064	Pilot	2022	2	Undetermined	Undetermined	Negative	Undetermined	Undetermined	33.0166	Negative	Negative	TN
315	4268367	40002064	Pilot	2022	2	Undetermined	Undetermined	Negative	Undetermined	Undetermined	32.7417	Negative	Negative	TN
316	4268368	40002064	Pilot	2022	2	Undetermined	Undetermined	Negative	Undetermined	Undetermined	29.2811	Negative	Negative	TN
317	4268369	40002064	Pilot	2022	2	Undetermined	Undetermined	Negative	Undetermined	Undetermined	30.3715	Negative	Negative	TN
318	4268370	40002064	Pilot	2022	2	Undetermined	Undetermined	Negative	Undetermined	Undetermined	30.0987	Negative	Negative	TN
319	4268371	40002065	Pilot	2022	2	Undetermined	Undetermined	Negative	Undetermined	Undetermined	37.6518	Negative	Negative	TN
320	4268372	40002065	Pilot	2022	2	Undetermined	Undetermined	Negative	Undetermined	Undetermined	34.3817	Negative	Negative	TN
321	4268373	40002065	Pilot	2022	2	Undetermined	Undetermined	Negative	Undetermined	Undetermined	35.4403	Negative	Negative	TN
322	4268374	40002065	Pilot	2022	2	Undetermined	Undetermined	Negative	Undetermined	Undetermined	30.3276	Negative	Negative	TN
323	4268375	40002065	Pilot	2022	2	Undetermined	Undetermined	Negative	Undetermined	Undetermined	31.4416	Negative	Negative	TN
324	4268376	40002065	Pilot	2022	2	Undetermined	Undetermined	Negative	Undetermined	Undetermined	33.8813	Negative	Negative	TN
325	4268377	40002065	Pilot	2022	2	Undetermined	Undetermined	Negative	Undetermined	Undetermined	30.6753	Negative	Negative	TN
326	4268378	40002065	Pilot	2022	2	Undetermined	Undetermined	Negative	Undetermined	Undetermined	31.8308	Negative	Negative	TN
327	4268381	40002066	Pilot	2022	2	Undetermined	Undetermined	Negative	Undetermined	Undetermined	33.0452	Negative	Negative	TN
328	4268382	40002066	Pilot	2022	2	Undetermined	Undetermined	Negative	Undetermined	Undetermined	34.7472	Negative	Negative	TN
329	4268383	40002066	Pilot	2022	2	Undetermined	Undetermined	Negative	Undetermined	Undetermined	35.8932	Negative	Negative	TN
330	4268384	40002066	Pilot	2022	2	Undetermined	Undetermined	Negative	Undetermined	Undetermined	35.4289	Negative	Negative	TN
331	4268386	40002066	Pilot	2022	2	Undetermined	Undetermined	Negative	Undetermined	Undetermined	35.0864	Negative	Negative	TN
332	4268387	40002066	Pilot	2022	2	Undetermined	Undetermined	Negative	Undetermined	Undetermined	30.6163	Negative	Negative	TN
333	4268388	40002066	Pilot	2022	2	Undetermined	Undetermined	Negative	Undetermined	Undetermined	34.9097	Negative	Negative	TN
334	4268389	40002067	Pilot	2022	2	Undetermined	Undetermined	Negative	Undetermined	Undetermined	32.9077	Negative	Negative	TN
335	4268390	40002067	Pilot	2022	2	Undetermined	Undetermined	Negative	Undetermined	Undetermined	32.1486	Negative	Negative	TN
336	4268391	40002067	Pilot	2022	2	Undetermined	Undetermined	Negative	Undetermined	Undetermined	32.8133	Negative	Negative	TN
337	4268392	40002067	Pilot	2022	2	Undetermined	Undetermined	Negative	Undetermined	Undetermined	33.8366	Negative	Negative	TN
338	4268393	40002067	Pilot	2022	2	Undetermined	Undetermined	Negative	Undetermined	Undetermined	30.883	Negative	Negative	TN
339	4268394	40002067	Pilot	2022	2	Undetermined	Undetermined	Negative	Undetermined	Undetermined	31.2197	Negative	Negative	TN
340	4268395	40002067	Pilot	2022	2	Undetermined	Undetermined	Negative	Undetermined	Undetermined	33.0325	Negative	Negative	TN
341	4268396	40002067	Pilot	2022	2	Undetermined	Undetermined	Negative	Undetermined	Undetermined	31.8958	Negative	Negative	TN
342	4268397	40002068	Pilot	2022	2	Undetermined	Undetermined	Negative	Undetermined	Undetermined	31.519	Negative	Negative	TN
343	4268398	40002068	Pilot	2022	2	Undetermined	Undetermined	Negative	Undetermined	Undetermined	31.9894	Negative	Negative	TN
344	4268399	40002068	Pilot	2022	2	Undetermined	Undetermined	Negative	Undetermined	Undetermined	31.7503	Negative	Negative	TN
345	4268400	40002068	Pilot	2022	2	Undetermined	Undetermined	Negative	Undetermined	Undetermined	34.7566	Negative	Negative	TN
346	4268401	40002068	Pilot	2022	2	Undetermined	Undetermined	Negative	Undetermined	Undetermined	30.6345	Negative	Negative	TN
347	4268402	40002068	Pilot	2022	2	Undetermined	Undetermined	Negative	Undetermined	Undetermined	30.6435	Negative	Negative	TN
348	4268403	40002068	Pilot	2022	2	Undetermined	Undetermined	Negative	Undetermined	Undetermined	30.985	Negative	Negative	TN
349	4268404	40002068	Pilot	2022	2	Undetermined	Undetermined	Negative	Undetermined	Undetermined	30.3414	Negative	Negative	TN
350	4268405	40002069	Pilot	2022	2	Undetermined	Undetermined	Negative	Undetermined	Undetermined	30.1869	Negative	Negative	TN
351	4268406	40002069	Pilot	2022	2	Undetermined	Undetermined	Negative	Undetermined	Undetermined	33.8968	Negative	Negative	TN
352	4268407	40002069	Pilot	2022	2	Undetermined	Undetermined	Negative	Undetermined	Undetermined	32.0479	Negative	Negative	TN
353	4268408	40002069	Pilot	2022	2	Undetermined	Undetermined	Negative	Undetermined	Undetermined	33.1204	Negative	Negative	TN
354	4268409	40002069	Pilot	2022	2	Undetermined	Undetermined	Negative	Undetermined	Undetermined	31.758	Negative	Negative	TN
355	4268410	40002069	Pilot	2022	2	Undetermined	Undetermined	Negative	Undetermined	Undetermined	32.1769	Negative	Negative	TN
356	4268411	40002069	Pilot	2022	2	Undetermined	Undetermined	Negative	Undetermined	Undetermined	31.2364	Negative	Negative	TN
357	4268412	40002069	Pilot	2022	2	Undetermined	Undetermined	Negative	Undetermined	Undetermined	32.1842	Negative	Negative	TN
358	4268413	40002070	Pilot	2022	2	Undetermined	Undetermined	Negative	Undetermined	Undetermined	32.9448	Negative	Negative	TN
359	4268414	40002070	Pilot	2022	2	Undetermined	Undetermined	Negative	Undetermined	Undetermined	32.1031	Negative	Negative	TN
360	4268415	40002070	Pilot	2022	2	Undetermined	Undetermined	Negative	Undetermined	Undetermined	31.8328	Negative	Negative	TN
361	4268416	40002070	Pilot	2022	2	Undetermined	Undetermined	Negative	Undetermined	Undetermined	31.9084	Negative	Negative	TN
362	4268417	40002070	Pilot	2022	2	Undetermined	Undetermined	Negative	Undetermined	Undetermined	31.4593	Negative	Negative	TN
363	4268418	40002070	Pilot	2022	2	Undetermined	Undetermined	Negative	Undetermined	Undetermined	31.9006	Negative	Negative	TN
364	4268419	40002070	Pilot	2022	2	Undetermined	Undetermined	Negative	Undetermined	Undetermined	31.2151	Negative	Negative	TN
365	4268420	40002070	Pilot	2022	2	Undetermined	Undetermined	Negative	Undetermined	Undetermined	34.5473	Negative	Negative	TN
366	4268421	40002071	Pilot	2022	2	Undetermined	Undetermined	Negative	Undetermined	Undetermined	33.2332	Negative	Negative	TN
367	4268422	40002071	Pilot	2022	2	Undetermined	Undetermined	Negative	Undetermined	Undetermined	30.8155	Negative	Negative	TN
368	4268423	40002071	Pilot	2022	2	Undetermined	Undetermined	Negative	Undetermined	Undetermined	31.9178	Negative	Negative	TN
369	4268424	40002071	Pilot	2022	2	Undetermined	Undetermined	Negative	Undetermined	Undetermined	30.6546	Negative	Negative	TN
370	4268425	40002071	Pilot	2022	2	Undetermined	Undetermined	Negative	Undetermined	Undetermined	31.0117	Negative	Negative	TN
371	4268426	40002071	Pilot	2022	2	Undetermined	Undetermined	Negative	Undetermined	Undetermined	35.1556	Negative	Negative	TN
372	4268427	40002071	Pilot	2022	2	Undetermined	Undetermined	Negative	Undetermined	Undetermined	32.6593	Negative	Negative	TN
373	4268428	40002071	Pilot	2022	2	Undetermined	Undetermined	Negative	Undetermined	Undetermined	32.5334	Negative	Negative	TN
374	4268429	40002072	Pilot	2022	2	20.3658	21.0803	Positive	Undetermined	Undetermined	34.4397	Negative	Negative	TN
375	4268430	40002072	Pilot	2022	2	20.3658	21.0803	Positive	Undetermined	Undetermined	30.7175	Negative	Negative	TN
376	4268431	40002072	Pilot	2022	2	20.3658	21.0803	Positive	Undetermined	Undetermined	32.4008	Negative	Negative	TN
377	4268432	40002072	Pilot	2022	2	20.3658	21.0803	Positive	Undetermined	Undetermined	32.9364	Negative	Negative	TN
378	4268433	40002072	Pilot	2022	2	20.3658	21.0803	Positive	Undetermined	Undetermined	31.0171	Negative	Negative	TN
379	4268434	40002072	Pilot	2022	2	20.3658	21.0803	Positive	18.8056	18.3051	38.4722	Positive	Positive	TP
380	4268435	40002072	Pilot	2022	2	20.3658	21.0803	Positive	Undetermined	Undetermined	32.7012	Negative	Negative	TN
381	4268436	40002072	Pilot	2022	2	20.3658	21.0803	Positive	Undetermined	Undetermined	34.4966	Negative	Negative	TN
382	4268462	40002073	Pilot	2022	2	Undetermined	Undetermined	Negative	Undetermined	Undetermined	32.5141	Negative	Negative	TN
383	4268463	40002073	Pilot	2022	2	Undetermined	Undetermined	Negative	Undetermined	Undetermined	37.3575	Negative	Negative	TN
384	4268464	40002073	Pilot	2022	3	Undetermined	Undetermined	Negative	Undetermined	Undetermined	32.2173	Negative	Negative	TN
385	4268465	40002073	Pilot	2022	3	Undetermined	Undetermined	Negative	Undetermined	Undetermined	30.7155	Negative	Negative	TN
386	4268466	40002073	Pilot	2022	3	Undetermined	Undetermined	Negative	Undetermined	Undetermined	30.2097	Negative	Negative	TN
387	4268467	40002073	Pilot	2022	3	Undetermined	Undetermined	Negative	Undetermined	Undetermined	28.6762	Negative	Negative	TN
388	4268468	40002073	Pilot	2022	3	Undetermined	Undetermined	Negative	Undetermined	Undetermined	35.4888	Negative	Negative	TN
389	4268469	40002073	Pilot	2022	3	Undetermined	Undetermined	Negative	Undetermined	Undetermined	31.406	Negative	Negative	TN
390	4268438	40002074	Pilot	2022	2	Undetermined	Undetermined	Negative	Undetermined	Undetermined	32.5942	Negative	Negative	TN
391	4268439	40002074	Pilot	2022	2	Undetermined	Undetermined	Negative	Undetermined	Undetermined	32.9434	Negative	Negative	TN
392	4268440	40002074	Pilot	2022	2	Undetermined	Undetermined	Negative	Undetermined	Undetermined	34.2691	Negative	Negative	TN
393	4268441	40002074	Pilot	2022	2	Undetermined	Undetermined	Negative	Undetermined	Undetermined	32.9334	Negative	Negative	TN
394	4268442	40002074	Pilot	2022	2	Undetermined	Undetermined	Negative	Undetermined	Undetermined	35.7197	Negative	Negative	TN
395	4268443	40002074	Pilot	2022	2	Undetermined	Undetermined	Negative	Undetermined	Undetermined	28.444	Negative	Negative	TN
396	4268444	40002074	Pilot	2022	2	Undetermined	Undetermined	Negative	Undetermined	Undetermined	30.2261	Negative	Negative	TN
397	4268445	40002074	Pilot	2022	2	Undetermined	Undetermined	Negative	Undetermined	Undetermined	32.9663	Negative	Negative	TN
398	4268446	40002075	Pilot	2022	2	Undetermined	Undetermined	Negative	Undetermined	Undetermined	33.6383	Negative	Negative	TN
399	4268447	40002075	Pilot	2022	2	Undetermined	Undetermined	Negative	Undetermined	Undetermined	32.2942	Negative	Negative	TN
400	4268448	40002075	Pilot	2022	2	Undetermined	Undetermined	Negative	Undetermined	Undetermined	29.9119	Negative	Negative	TN
401	4268449	40002075	Pilot	2022	2	Undetermined	Undetermined	Negative	Undetermined	Undetermined	31.2948	Negative	Negative	TN
402	4268450	40002075	Pilot	2022	2	Undetermined	Undetermined	Negative	Undetermined	Undetermined	29.534	Negative	Negative	TN
403	4268451	40002075	Pilot	2022	2	Undetermined	Undetermined	Negative	Undetermined	Undetermined	31.0722	Negative	Negative	TN
404	4268452	40002075	Pilot	2022	2	Undetermined	Undetermined	Negative	Undetermined	Undetermined	30.741	Negative	Negative	TN
405	4268453	40002075	Pilot	2022	2	Undetermined	Undetermined	Negative	Undetermined	Undetermined	31.7576	Negative	Negative	TN
406	4268454	40002076	Pilot	2022	2	Undetermined	Undetermined	Negative	Undetermined	Undetermined	30.4736	Negative	Negative	TN
407	4268455	40002076	Pilot	2022	2	Undetermined	Undetermined	Negative	Undetermined	Undetermined	31.6683	Negative	Negative	TN
408	4268456	40002076	Pilot	2022	2	Undetermined	Undetermined	Negative	Undetermined	Undetermined	30.1337	Negative	Negative	TN
409	4268457	40002076	Pilot	2022	2	Undetermined	Undetermined	Negative	Undetermined	Undetermined	29.6491	Negative	Negative	TN
410	4268458	40002076	Pilot	2022	2	Undetermined	Undetermined	Negative	Undetermined	Undetermined	32.1316	Negative	Negative	TN
411	4268459	40002076	Pilot	2022	2	Undetermined	Undetermined	Negative	Undetermined	Undetermined	29.3123	Negative	Negative	TN
412	4268460	40002076	Pilot	2022	2	Undetermined	Undetermined	Negative	Undetermined	Undetermined	32.3875	Negative	Negative	TN
413	4268470	40002077	Pilot	2022	3	Undetermined	Undetermined	Negative	Undetermined	Undetermined	32.108	Negative	Negative	TN
414	4268471	40002077	Pilot	2022	3	Undetermined	Undetermined	Negative	Undetermined	Undetermined	31.8164	Negative	Negative	TN
415	4268472	40002077	Pilot	2022	3	Undetermined	Undetermined	Negative	Undetermined	Undetermined	31.2539	Negative	Negative	TN
416	4268473	40002077	Pilot	2022	3	Undetermined	Undetermined	Negative	Undetermined	Undetermined	31.5788	Negative	Negative	TN
417	4268474	40002077	Pilot	2022	3	Undetermined	Undetermined	Negative	Undetermined	Undetermined	34.5485	Negative	Negative	TN
418	4268475	40002077	Pilot	2022	3	Undetermined	Undetermined	Negative	Undetermined	Undetermined	32.9528	Negative	Negative	TN
419	4268476	40002077	Pilot	2022	3	Undetermined	Undetermined	Negative	Undetermined	Undetermined	30.7714	Negative	Negative	TN
420	4268477	40002077	Pilot	2022	3	Undetermined	Undetermined	Negative	Undetermined	Undetermined	32.1941	Negative	Negative	TN
421	4268478	40002078	Pilot	2022	3	Undetermined	Undetermined	Negative	Undetermined	Undetermined	32.1831	Negative	Negative	TN
422	4268479	40002078	Pilot	2022	3	Undetermined	Undetermined	Negative	Undetermined	Undetermined	31.4042	Negative	Negative	TN
423	4268480	40002078	Pilot	2022	3	Undetermined	Undetermined	Negative	Undetermined	Undetermined	32.7781	Negative	Negative	TN
424	4268481	40002078	Pilot	2022	3	Undetermined	Undetermined	Negative	Undetermined	Undetermined	31.0644	Negative	Negative	TN
425	4268482	40002078	Pilot	2022	3	Undetermined	Undetermined	Negative	Undetermined	Undetermined	33.01	Negative	Negative	TN
426	4268483	40002078	Pilot	2022	3	Undetermined	Undetermined	Negative	Undetermined	Undetermined	31.5625	Negative	Negative	TN
427	4268484	40002078	Pilot	2022	3	Undetermined	Undetermined	Negative	Undetermined	Undetermined	32.8694	Negative	Negative	TN
428	4268485	40002078	Pilot	2022	3	Undetermined	Undetermined	Negative	Undetermined	Undetermined	32.8635	Negative	Negative	TN
429	4268486	40002079	Pilot	2022	3	Undetermined	Undetermined	Negative	Undetermined	Undetermined	31.0493	Negative	Negative	TN
430	4268487	40002079	Pilot	2022	3	Undetermined	Undetermined	Negative	Undetermined	Undetermined	33.0023	Negative	Negative	TN
431	4268488	40002079	Pilot	2022	3	Undetermined	Undetermined	Negative	Undetermined	37.5733	33.6596	Negative	Negative	TN
432	4268489	40002079	Pilot	2022	3	Undetermined	Undetermined	Negative	Undetermined	Undetermined	33.093	Negative	Negative	TN
433	4268490	40002079	Pilot	2022	3	Undetermined	Undetermined	Negative	Undetermined	Undetermined	30.0137	Negative	Negative	TN
434	4268491	40002079	Pilot	2022	3	Undetermined	Undetermined	Negative	Undetermined	Undetermined	31.1195	Negative	Negative	TN
435	4268492	40002079	Pilot	2022	3	Undetermined	Undetermined	Negative	Undetermined	Undetermined	32.0386	Negative	Negative	TN
436	4268493	40002079	Pilot	2022	3	Undetermined	Undetermined	Negative	Undetermined	Undetermined	29.8869	Negative	Negative	TN
437	4268499	40002080	Pilot	2022	3	Undetermined	Undetermined	Negative	Undetermined	Undetermined	35.212	Negative	Negative	TN
438	4268500	40002080	Pilot	2022	3	Undetermined	Undetermined	Negative	Undetermined	Undetermined	35.1191	Negative	Negative	TN
439	4268501	40002080	Pilot	2022	3	Undetermined	Undetermined	Negative	Undetermined	Undetermined	31.5855	Negative	Negative	TN
440	4268502	40002080	Pilot	2022	3	Undetermined	Undetermined	Negative	Undetermined	Undetermined	34.4334	Negative	Negative	TN
441	4268503	40002080	Pilot	2022	3	Undetermined	Undetermined	Negative	Undetermined	Undetermined	34.9883	Negative	Negative	TN
442	4268504	40002080	Pilot	2022	3	Undetermined	Undetermined	Negative	Undetermined	Undetermined	38.7507	Negative	Negative	TN
443	4268537	40002080	Pilot	2022	3	Undetermined	Undetermined	Negative	Undetermined	Undetermined	31.9055	Negative	Negative	TN
444	4268538	40002080	Pilot	2022	3	Undetermined	Undetermined	Negative	Undetermined	Undetermined	31.5311	Negative	Negative	TN
445	4268505	40002081	Pilot	2022	3	Undetermined	Undetermined	Negative	Undetermined	Undetermined	35.7332	Negative	Negative	TN
446	4268506	40002081	Pilot	2022	3	Undetermined	Undetermined	Negative	Undetermined	Undetermined	Undetermined	Negative	Negative	TN
447	4268507	40002081	Pilot	2022	3	Undetermined	Undetermined	Negative	Undetermined	Undetermined	38.1865	Negative	Negative	TN
448	4268508	40002081	Pilot	2022	3	Undetermined	Undetermined	Negative	Undetermined	Undetermined	37.6758	Negative	Negative	TN
449	4268509	40002081	Pilot	2022	3	Undetermined	Undetermined	Negative	Undetermined	Undetermined	37.5095	Negative	Negative	TN
450	4268510	40002081	Pilot	2022	3	Undetermined	Undetermined	Negative	Undetermined	Undetermined	36.5151	Negative	Negative	TN
451	4268511	40002081	Pilot	2022	3	Undetermined	Undetermined	Negative	Undetermined	Undetermined	34.7763	Negative	Negative	TN
452	4268512	40002081	Pilot	2022	3	Undetermined	Undetermined	Negative	Undetermined	Undetermined	36.1792	Negative	Negative	TN
453	4268513	40002082	Pilot	2022	3	Undetermined	Undetermined	Negative	Undetermined	Undetermined	33.9197	Negative	Negative	TN
454	4268514	40002082	Pilot	2022	3	Undetermined	Undetermined	Negative	Undetermined	Undetermined	36.8938	Negative	Negative	TN
455	4268515	40002082	Pilot	2022	3	Undetermined	Undetermined	Negative	Undetermined	Undetermined	26.8999	Negative	Negative	TN
456	4268516	40002082	Pilot	2022	3	Undetermined	Undetermined	Negative	Undetermined	Undetermined	32.1541	Negative	Negative	TN
457	4268517	40002082	Pilot	2022	3	Undetermined	Undetermined	Negative	Undetermined	Undetermined	33.754	Negative	Negative	TN
458	4268518	40002082	Pilot	2022	3	Undetermined	Undetermined	Negative	Undetermined	Undetermined	32.3555	Negative	Negative	TN
459	4268519	40002082	Pilot	2022	3	Undetermined	Undetermined	Negative	Undetermined	Undetermined	32.6457	Negative	Negative	TN
460	4268520	40002082	Pilot	2022	3	Undetermined	Undetermined	Negative	Undetermined	Undetermined	31.9944	Negative	Negative	TN
461	4268521	40002083	Pilot	2022	3	Undetermined	Undetermined	Negative	Undetermined	Undetermined	31.6599	Negative	Negative	TN
462	4268522	40002083	Pilot	2022	3	Undetermined	Undetermined	Negative	Undetermined	Undetermined	30.767	Negative	Negative	TN
463	4268523	40002083	Pilot	2022	3	Undetermined	Undetermined	Negative	Undetermined	Undetermined	31.9583	Negative	Negative	TN
464	4268524	40002083	Pilot	2022	3	Undetermined	Undetermined	Negative	Undetermined	Undetermined	32.7673	Negative	Negative	TN
465	4268525	40002083	Pilot	2022	3	Undetermined	Undetermined	Negative	Undetermined	Undetermined	32.3234	Negative	Negative	TN
466	4268526	40002083	Pilot	2022	3	Undetermined	Undetermined	Negative	Undetermined	Undetermined	32.9476	Negative	Negative	TN
467	4268527	40002083	Pilot	2022	3	Undetermined	Undetermined	Negative	Undetermined	Undetermined	30.0053	Negative	Negative	TN
468	4268528	40002083	Pilot	2022	3	Undetermined	Undetermined	Negative	Undetermined	Undetermined	34.3753	Negative	Negative	TN
469	4268529	40002084	Pilot	2022	3	Undetermined	Undetermined	Negative	Undetermined	Undetermined	32.4956	Negative	Negative	TN
470	4268530	40002084	Pilot	2022	3	Undetermined	Undetermined	Negative	Undetermined	Undetermined	32.0664	Negative	Negative	TN
471	4268531	40002084	Pilot	2022	3	Undetermined	Undetermined	Negative	Undetermined	Undetermined	30.2804	Negative	Negative	TN
472	4268533	40002084	Pilot	2022	3	Undetermined	Undetermined	Negative	Undetermined	Undetermined	31.2491	Negative	Negative	TN
473	4268534	40002084	Pilot	2022	3	Undetermined	Undetermined	Negative	Undetermined	Undetermined	33.1353	Negative	Negative	TN
474	4268536	40002084	Pilot	2022	3	Undetermined	Undetermined	Negative	Undetermined	Undetermined	30.7636	Negative	Negative	TN
475	4268539	40002085	Pilot	2022	3	Undetermined	Undetermined	Negative	Undetermined	Undetermined	33.9932	Negative	Negative	TN
476	4268540	40002085	Pilot	2022	3	Undetermined	Undetermined	Negative	Undetermined	Undetermined	31.3262	Negative	Negative	TN
477	4268541	40002085	Pilot	2022	3	Undetermined	Undetermined	Negative	Undetermined	Undetermined	30.6084	Negative	Negative	TN
478	4268542	40002085	Pilot	2022	3	Undetermined	Undetermined	Negative	Undetermined	Undetermined	27.9212	Negative	Negative	TN
479	4268543	40002085	Pilot	2022	3	Undetermined	Undetermined	Negative	Undetermined	Undetermined	31.4523	Negative	Negative	TN
480	4268544	40002085	Pilot	2022	3	Undetermined	Undetermined	Negative	Undetermined	Undetermined	26.889	Negative	Negative	TN
481	4268545	40002085	Pilot	2022	3	Undetermined	Undetermined	Negative	Undetermined	Undetermined	29.7871	Negative	Negative	TN
482	4268546	40002086	Pilot	2022	3	Undetermined	Undetermined	Negative	Undetermined	Undetermined	31.4318	Negative	Negative	TN
483	4268547	40002086	Pilot	2022	3	Undetermined	Undetermined	Negative	Undetermined	Undetermined	33.3788	Negative	Negative	TN
484	4268548	40002086	Pilot	2022	3	Undetermined	Undetermined	Negative	Undetermined	Undetermined	33.0127	Negative	Negative	TN
485	4268549	40002086	Pilot	2022	3	Undetermined	Undetermined	Negative	Undetermined	Undetermined	32.2401	Negative	Negative	TN
486	4268550	40002086	Pilot	2022	3	Undetermined	Undetermined	Negative	Undetermined	Undetermined	32.9665	Negative	Negative	TN
487	4268551	40002086	Pilot	2022	3	Undetermined	Undetermined	Negative	Undetermined	Undetermined	32.0669	Negative	Negative	TN
488	4268552	40002086	Pilot	2022	3	Undetermined	Undetermined	Negative	Undetermined	Undetermined	33.1468	Negative	Negative	TN
489	4268553	40002086	Pilot	2022	3	Undetermined	Undetermined	Negative	Undetermined	Undetermined	32.3134	Negative	Negative	TN
490	4268554	40002087	Pilot	2022	3	Undetermined	Undetermined	Negative	Undetermined	Undetermined	31.3995	Negative	Negative	TN
491	4268555	40002087	Pilot	2022	3	Undetermined	Undetermined	Negative	Undetermined	Undetermined	35.0993	Negative	Negative	TN
492	4268556	40002087	Pilot	2022	3	Undetermined	Undetermined	Negative	Undetermined	Undetermined	33.4991	Negative	Negative	TN
493	4268557	40002087	Pilot	2022	3	Undetermined	Undetermined	Negative	Undetermined	Undetermined	34.3385	Negative	Negative	TN
494	4268558	40002087	Pilot	2022	3	Undetermined	Undetermined	Negative	Undetermined	Undetermined	33.1936	Negative	Negative	TN
495	4268559	40002087	Pilot	2022	3	Undetermined	Undetermined	Negative	Undetermined	Undetermined	33.2092	Negative	Negative	TN
496	4268560	40002087	Pilot	2022	3	Undetermined	Undetermined	Negative	Undetermined	Undetermined	31.1807	Negative	Negative	TN
497	4268561	40002087	Pilot	2022	3	Undetermined	Undetermined	Negative	Undetermined	Undetermined	35.1139	Negative	Negative	TN
498	4268562	40002088	Pilot	2022	3	Undetermined	Undetermined	Negative	Undetermined	Undetermined	31.587	Negative	Negative	TN
499	4268563	40002088	Pilot	2022	3	Undetermined	Undetermined	Negative	Undetermined	Undetermined	31.981	Negative	Negative	TN
500	4268564	40002088	Pilot	2022	3	Undetermined	Undetermined	Negative	Undetermined	Undetermined	33.4854	Negative	Negative	TN
501	4268565	40002088	Pilot	2022	3	Undetermined	Undetermined	Negative	Undetermined	Undetermined	34.3822	Negative	Negative	TN
502	4268566	40002088	Pilot	2022	3	Undetermined	Undetermined	Negative	Undetermined	Undetermined	32.2803	Negative	Negative	TN
503	4268567	40002088	Pilot	2022	3	Undetermined	Undetermined	Negative	Undetermined	Undetermined	33.1141	Negative	Negative	TN
504	4268568	40002088	Pilot	2022	3	Undetermined	Undetermined	Negative	Undetermined	Undetermined	32.4472	Negative	Negative	TN
505	4268569	40002088	Pilot	2022	3	Undetermined	Undetermined	Negative	Undetermined	Undetermined	33.7856	Negative	Negative	TN
506	4268570	40002089	Pilot	2022	3	Undetermined	Undetermined	Negative	Undetermined	Undetermined	31.8561	Negative	Negative	TN
507	4268571	40002089	Pilot	2022	3	Undetermined	Undetermined	Negative	Undetermined	Undetermined	32.3563	Negative	Negative	TN
508	4268572	40002089	Pilot	2022	3	Undetermined	Undetermined	Negative	Undetermined	Undetermined	31.7808	Negative	Negative	TN
509	4268573	40002089	Pilot	2022	3	Undetermined	Undetermined	Negative	Undetermined	Undetermined	34.5974	Negative	Negative	TN
510	4268574	40002089	Pilot	2022	3	Undetermined	Undetermined	Negative	37.1131	38.42	32.2405	Negative	Negative	TN
511	4268575	40002089	Pilot	2022	3	Undetermined	Undetermined	Negative	Undetermined	Undetermined	35.8306	Negative	Negative	TN
512	4268576	40002089	Pilot	2022	3	Undetermined	Undetermined	Negative	Undetermined	Undetermined	31.7207	Negative	Negative	TN
513	4268577	40002089	Pilot	2022	3	Undetermined	Undetermined	Negative	Undetermined	Undetermined	32.0042	Negative	Negative	TN
514	4268578	40002090	Pilot	2022	3	Undetermined	Undetermined	Negative	Undetermined	Undetermined	32.7372	Negative	Negative	TN
515	4268579	40002090	Pilot	2022	3	Undetermined	Undetermined	Negative	Undetermined	Undetermined	39.2002	Negative	Negative	TN
516	4268580	40002090	Pilot	2022	3	Undetermined	Undetermined	Negative	Undetermined	Undetermined	32.6196	Negative	Negative	TN
517	4268581	40002090	Pilot	2022	3	Undetermined	Undetermined	Negative	Undetermined	Undetermined	33.6041	Negative	Negative	TN
518	4268582	40002090	Pilot	2022	3	Undetermined	Undetermined	Negative	Undetermined	Undetermined	34.1865	Negative	Negative	TN
519	4268583	40002090	Pilot	2022	3	Undetermined	Undetermined	Negative	Undetermined	Undetermined	32.0828	Negative	Negative	TN
520	4268584	40002090	Pilot	2022	3	Undetermined	Undetermined	Negative	Undetermined	Undetermined	31.0774	Negative	Negative	TN
521	4268585	40002090	Pilot	2022	3	Undetermined	Undetermined	Negative	Undetermined	Undetermined	32.5864	Negative	Negative	TN
522	4268586	40002091	Pilot	2022	3	Undetermined	Undetermined	Negative	Undetermined	Undetermined	32.8769	Negative	Negative	TN
523	4268587	40002091	Pilot	2022	3	Undetermined	Undetermined	Negative	Undetermined	Undetermined	32.2558	Negative	Negative	TN
524	4268588	40002091	Pilot	2022	3	Undetermined	Undetermined	Negative	Undetermined	Undetermined	32.6933	Negative	Negative	TN
525	4268589	40002091	Pilot	2022	3	Undetermined	Undetermined	Negative	Undetermined	Undetermined	34.1567	Negative	Negative	TN
526	4268590	40002091	Pilot	2022	3	Undetermined	Undetermined	Negative	Undetermined	Undetermined	32.8241	Negative	Negative	TN
527	4268591	40002091	Pilot	2022	3	Undetermined	Undetermined	Negative	Undetermined	Undetermined	32.9386	Negative	Negative	TN
528	4268592	40002091	Pilot	2022	3	Undetermined	Undetermined	Negative	Undetermined	Undetermined	32.6133	Negative	Negative	TN
529	4268593	40002091	Pilot	2022	3	Undetermined	Undetermined	Negative	Undetermined	Undetermined	32.166	Negative	Negative	TN
530	4268594	40002092	Pilot	2022	3	Undetermined	Undetermined	Negative	Undetermined	Undetermined	31.9476	Negative	Negative	TN
531	4268595	40002092	Pilot	2022	3	Undetermined	Undetermined	Negative	Undetermined	Undetermined	31.2649	Negative	Negative	TN
532	4268596	40002092	Pilot	2022	3	Undetermined	Undetermined	Negative	Undetermined	Undetermined	33.4546	Negative	Negative	TN
533	4268597	40002092	Pilot	2022	3	Undetermined	Undetermined	Negative	Undetermined	Undetermined	32.0884	Negative	Negative	TN
534	4268598	40002092	Pilot	2022	3	Undetermined	Undetermined	Negative	Undetermined	Undetermined	35.5585	Negative	Negative	TN
535	4268599	40002092	Pilot	2022	3	Undetermined	Undetermined	Negative	Undetermined	Undetermined	34.1008	Negative	Negative	TN
536	4268600	40002092	Pilot	2022	3	Undetermined	Undetermined	Negative	Undetermined	Undetermined	33.8615	Negative	Negative	TN
537	4268601	40002092	Pilot	2022	3	Undetermined	Undetermined	Negative	Undetermined	Undetermined	34.2597	Negative	Negative	TN
538	4268602	40002093	Pilot	2022	3	Undetermined	Undetermined	Negative	Undetermined	Undetermined	37.2169	Negative	Negative	TN
539	4268603	40002093	Pilot	2022	3	Undetermined	Undetermined	Negative	Undetermined	Undetermined	35.9772	Negative	Negative	TN
540	4268604	40002093	Pilot	2022	3	Undetermined	Undetermined	Negative	Undetermined	Undetermined	35.6952	Negative	Negative	TN
541	4268605	40002093	Pilot	2022	3	Undetermined	Undetermined	Negative	Undetermined	Undetermined	35.5655	Negative	Negative	TN
542	4268606	40002093	Pilot	2022	3	Undetermined	Undetermined	Negative	Undetermined	Undetermined	34.0979	Negative	Negative	TN
543	4268607	40002093	Pilot	2022	3	Undetermined	Undetermined	Negative	Undetermined	Undetermined	32.5592	Negative	Negative	TN
544	4268608	40002093	Pilot	2022	3	Undetermined	Undetermined	Negative	Undetermined	Undetermined	33.6703	Negative	Negative	TN
545	4268609	40002093	Pilot	2022	3	Undetermined	Undetermined	Negative	Undetermined	Undetermined	32.9742	Negative	Negative	TN
546	4268610	40002094	Pilot	2022	3	Undetermined	Undetermined	Negative	Undetermined	Undetermined	31.0435	Negative	Negative	TN
547	4268611	40002094	Pilot	2022	3	Undetermined	Undetermined	Negative	Undetermined	Undetermined	31.2826	Negative	Negative	TN
548	4268612	40002094	Pilot	2022	3	Undetermined	Undetermined	Negative	Undetermined	Undetermined	32.2024	Negative	Negative	TN
549	4268613	40002094	Pilot	2022	3	Undetermined	Undetermined	Negative	Undetermined	Undetermined	30.3688	Negative	Negative	TN
550	4268614	40002094	Pilot	2022	3	Undetermined	Undetermined	Negative	Undetermined	Undetermined	30.5821	Negative	Negative	TN
551	4268615	40002094	Pilot	2022	3	Undetermined	Undetermined	Negative	Undetermined	Undetermined	33.4556	Negative	Negative	TN
552	4268616	40002094	Pilot	2022	3	Undetermined	Undetermined	Negative	Undetermined	Undetermined	30.239	Negative	Negative	TN
553	4268617	40002095	Pilot	2022	3	Undetermined	Undetermined	Negative	Undetermined	Undetermined	32.3234	Negative	Negative	TN
554	4268618	40002095	Pilot	2022	3	Undetermined	Undetermined	Negative	Undetermined	Undetermined	29.5438	Negative	Negative	TN
555	4268619	40002095	Pilot	2022	3	Undetermined	Undetermined	Negative	Undetermined	Undetermined	31.0534	Negative	Negative	TN
556	4268620	40002095	Pilot	2022	3	Undetermined	Undetermined	Negative	Undetermined	Undetermined	31.2599	Negative	Negative	TN
557	4268621	40002095	Pilot	2022	3	Undetermined	Undetermined	Negative	Undetermined	Undetermined	30.5456	Negative	Negative	TN
558	4268622	40002095	Pilot	2022	3	Undetermined	Undetermined	Negative	Undetermined	Undetermined	31.1305	Negative	Negative	TN
559	4268623	40002095	Pilot	2022	3	Undetermined	Undetermined	Negative	Undetermined	Undetermined	29.896	Negative	Negative	TN
560	4268624	40002095	Pilot	2022	3	Undetermined	Undetermined	Negative	Undetermined	Undetermined	31.9788	Negative	Negative	TN
561	4268625	40002096	Pilot	2022	3	Undetermined	Undetermined	Negative	Undetermined	Undetermined	29.8076	Negative	Negative	TN
562	4268626	40002096	Pilot	2022	3	Undetermined	Undetermined	Negative	Undetermined	Undetermined	29.6791	Negative	Negative	TN
563	4268627	40002096	Pilot	2022	3	Undetermined	Undetermined	Negative	Undetermined	Undetermined	29.3332	Negative	Negative	TN
564	4268628	40002096	Pilot	2022	3	Undetermined	Undetermined	Negative	Undetermined	Undetermined	31.5354	Negative	Negative	TN
565	4268629	40002096	Pilot	2022	3	Undetermined	Undetermined	Negative	Undetermined	Undetermined	30.2571	Negative	Negative	TN
566	4268630	40002096	Pilot	2022	3	Undetermined	Undetermined	Negative	Undetermined	Undetermined	33.2354	Negative	Negative	TN
567	4268631	40002096	Pilot	2022	3	Undetermined	Undetermined	Negative	Undetermined	Undetermined	31.7479	Negative	Negative	TN
568	4268632	40002096	Pilot	2022	3	Undetermined	Undetermined	Negative	Undetermined	Undetermined	31.0834	Negative	Negative	TN
569	4268633	40002097	Pilot	2022	3	Undetermined	Undetermined	Negative	Undetermined	Undetermined	30.8063	Negative	Negative	TN
570	4268636	40002097	Pilot	2022	3	Undetermined	Undetermined	Negative	Undetermined	Undetermined	33.8249	Negative	Negative	TN
571	4268637	40002097	Pilot	2022	3	Undetermined	Undetermined	Negative	Undetermined	Undetermined	31.619	Negative	Negative	TN
572	4268639	40002097	Pilot	2022	3	Undetermined	Undetermined	Negative	Undetermined	38.6814	32.6042	Negative	Negative	TN
573	4268640	40002097	Pilot	2022	3	Undetermined	Undetermined	Negative	Undetermined	Undetermined	33.4674	Negative	Negative	TN
574	4268641	40002098	Pilot	2022	3	Undetermined	Undetermined	Negative	Undetermined	Undetermined	31.903	Negative	Negative	TN
575	4268642	40002098	Pilot	2022	3	Undetermined	Undetermined	Negative	Undetermined	Undetermined	29.9038	Negative	Negative	TN
576	4268643	40002098	Pilot	2022	3	Undetermined	Undetermined	Negative	Undetermined	Undetermined	29.368	Negative	Negative	TN
577	4268644	40002098	Pilot	2022	3	Undetermined	Undetermined	Negative	Undetermined	Undetermined	28.5432	Negative	Negative	TN
578	4268645	40002098	Pilot	2022	3	Undetermined	Undetermined	Negative	Undetermined	Undetermined	28.2233	Negative	Negative	TN
579	4268646	40002098	Pilot	2022	3	Undetermined	Undetermined	Negative	Undetermined	Undetermined	30.3935	Negative	Negative	TN
580	4268647	40002098	Pilot	2022	3	Undetermined	Undetermined	Negative	Undetermined	Undetermined	28.9413	Negative	Negative	TN
581	4268648	40002098	Pilot	2022	3	Undetermined	Undetermined	Negative	Undetermined	Undetermined	29.7909	Negative	Negative	TN
582	4268649	40002099	Pilot	2022	3	Undetermined	Undetermined	Negative	Undetermined	Undetermined	28.3531	Negative	Negative	TN
583	4268650	40002099	Pilot	2022	3	Undetermined	Undetermined	Negative	Undetermined	Undetermined	30.2398	Negative	Negative	TN
584	4268651	40002099	Pilot	2022	3	Undetermined	Undetermined	Negative	Undetermined	Undetermined	29.9928	Negative	Negative	TN
585	4268652	40002099	Pilot	2022	3	Undetermined	Undetermined	Negative	Undetermined	Undetermined	27.1696	Negative	Negative	TN
586	4268653	40002099	Pilot	2022	3	Undetermined	Undetermined	Negative	Undetermined	Undetermined	31.8746	Negative	Negative	TN
587	4268654	40002099	Pilot	2022	3	Undetermined	Undetermined	Negative	Undetermined	Undetermined	26.7606	Negative	Negative	TN
588	4268655	40002099	Pilot	2022	3	Undetermined	Undetermined	Negative	Undetermined	Undetermined	28.4872	Negative	Negative	TN
589	4268656	40002099	Pilot	2022	3	Undetermined	Undetermined	Negative	Undetermined	Undetermined	30.2532	Negative	Negative	TN
590	4268657	40002100	Pilot	2022	3	Undetermined	Undetermined	Negative	Undetermined	Undetermined	31.0982	Negative	Negative	TN
591	4268658	40002100	Pilot	2022	3	Undetermined	Undetermined	Negative	Undetermined	Undetermined	30.5128	Negative	Negative	TN
592	4268659	40002100	Pilot	2022	3	Undetermined	Undetermined	Negative	Undetermined	Undetermined	30.5085	Negative	Negative	TN
593	4268660	40002100	Pilot	2022	3	Undetermined	Undetermined	Negative	Undetermined	Undetermined	28.3847	Negative	Negative	TN
594	4268661	40002100	Pilot	2022	3	Undetermined	Undetermined	Negative	Undetermined	Undetermined	33.029	Negative	Negative	TN
595	4268664	40002100	Pilot	2022	3	Undetermined	Undetermined	Negative	Undetermined	Undetermined	31.8922	Negative	Negative	TN
596	4268665	40002101	Pilot	2022	3	Undetermined	Undetermined	Negative	Undetermined	Undetermined	27.8529	Negative	Negative	TN
597	4268666	40002101	Pilot	2022	3	Undetermined	Undetermined	Negative	Undetermined	Undetermined	29.7795	Negative	Negative	TN
598	4268667	40002101	Pilot	2022	3	Undetermined	Undetermined	Negative	Undetermined	Undetermined	32.6428	Negative	Negative	TN
599	4268668	40002101	Pilot	2022	3	Undetermined	Undetermined	Negative	Undetermined	Undetermined	30.816	Negative	Negative	TN
600	4268669	40002101	Pilot	2022	3	Undetermined	Undetermined	Negative	Undetermined	Undetermined	27.6268	Negative	Negative	TN
601	4268670	40002101	Pilot	2022	3	Undetermined	Undetermined	Negative	Undetermined	Undetermined	30.0669	Negative	Negative	TN
602	4268671	40002101	Pilot	2022	3	Undetermined	Undetermined	Negative	Undetermined	Undetermined	27.9262	Negative	Negative	TN
603	4268672	40002101	Pilot	2022	3	Undetermined	Undetermined	Negative	Undetermined	Undetermined	28.8271	Negative	Negative	TN
604	4268673	40002102	Pilot	2022	3	Undetermined	Undetermined	Negative	Undetermined	Undetermined	27.1605	Negative	Negative	TN
605	4268674	40002102	Pilot	2022	3	Undetermined	Undetermined	Negative	Undetermined	Undetermined	29.5424	Negative	Negative	TN
606	4268675	40002102	Pilot	2022	3	Undetermined	Undetermined	Negative	Undetermined	Undetermined	28.8802	Negative	Negative	TN
607	4268676	40002102	Pilot	2022	3	Undetermined	Undetermined	Negative	Undetermined	Undetermined	32.6699	Negative	Negative	TN
608	4268677	40002102	Pilot	2022	3	Undetermined	Undetermined	Negative	Undetermined	Undetermined	31.2247	Negative	Negative	TN
609	4268678	40002102	Pilot	2022	3	Undetermined	Undetermined	Negative	Undetermined	Undetermined	29.3852	Negative	Negative	TN
610	4268679	40002102	Pilot	2022	3	Undetermined	Undetermined	Negative	Undetermined	Undetermined	28.6	Negative	Negative	TN
611	4268680	40002102	Pilot	2022	3	Undetermined	Undetermined	Negative	Undetermined	Undetermined	32.2119	Negative	Negative	TN
612	4268684	40002103	Pilot	2022	3	Undetermined	Undetermined	Negative	Undetermined	Undetermined	28.863	Negative	Negative	TN
613	4268685	40002103	Pilot	2022	3	Undetermined	Undetermined	Negative	Undetermined	Undetermined	31.4346	Negative	Negative	TN
614	4268686	40002103	Pilot	2022	3	Undetermined	Undetermined	Negative	Undetermined	Undetermined	31.8869	Negative	Negative	TN
615	4268687	40002103	Pilot	2022	3	Undetermined	Undetermined	Negative	Undetermined	Undetermined	31.1732	Negative	Negative	TN
616	4268688	40002103	Pilot	2022	3	Undetermined	Undetermined	Negative	Undetermined	Undetermined	31.1845	Negative	Negative	TN
617	4268689	40002103	Pilot	2022	3	Undetermined	Undetermined	Negative	Undetermined	Undetermined	29.3483	Negative	Negative	TN
618	4268690	40002103	Pilot	2022	3	Undetermined	Undetermined	Negative	Undetermined	Undetermined	32.6982	Negative	Negative	TN
619	4268691	40002103	Pilot	2022	3	Undetermined	Undetermined	Negative	Undetermined	Undetermined	31.2892	Negative	Negative	TN
620	4268692	40002104	Pilot	2022	3	Undetermined	Undetermined	Negative	Undetermined	Undetermined	31.4489	Negative	Negative	TN
621	4268693	40002104	Pilot	2022	3	Undetermined	Undetermined	Negative	Undetermined	Undetermined	29.427	Negative	Negative	TN
622	4268694	40002104	Pilot	2022	3	Undetermined	Undetermined	Negative	Undetermined	Undetermined	28.6121	Negative	Negative	TN
623	4268695	40002104	Pilot	2022	3	Undetermined	Undetermined	Negative	Undetermined	Undetermined	33.0092	Negative	Negative	TN
624	4268696	40002104	Pilot	2022	3	Undetermined	Undetermined	Negative	Undetermined	Undetermined	28.2266	Negative	Negative	TN
625	4268697	40002104	Pilot	2022	3	Undetermined	Undetermined	Negative	Undetermined	Undetermined	34.2782	Negative	Negative	TN
626	4268698	40002104	Pilot	2022	3	Undetermined	Undetermined	Negative	Undetermined	Undetermined	32.167	Negative	Negative	TN
627	4268699	40002104	Pilot	2022	3	Undetermined	Undetermined	Negative	Undetermined	Undetermined	31.4496	Negative	Negative	TN
628	4268700	40002105	Pilot	2022	3	Undetermined	Undetermined	Negative	Undetermined	Undetermined	27.4842	Negative	Negative	TN
629	4268701	40002105	Pilot	2022	3	Undetermined	Undetermined	Negative	Undetermined	Undetermined	28.6156	Negative	Negative	TN
630	4268702	40002105	Pilot	2022	3	Undetermined	Undetermined	Negative	Undetermined	Undetermined	28.9865	Negative	Negative	TN
631	4268703	40002105	Pilot	2022	3	Undetermined	Undetermined	Negative	Undetermined	Undetermined	28.4558	Negative	Negative	TN
632	4268704	40002105	Pilot	2022	3	Undetermined	Undetermined	Negative	Undetermined	Undetermined	30.9455	Negative	Negative	TN
633	4268705	40002105	Pilot	2022	3	Undetermined	Undetermined	Negative	Undetermined	Undetermined	31.7074	Negative	Negative	TN
634	4268706	40002105	Pilot	2022	3	Undetermined	Undetermined	Negative	Undetermined	Undetermined	27.923	Negative	Negative	TN
635	4268707	40002105	Pilot	2022	3	Undetermined	Undetermined	Negative	Undetermined	Undetermined	32.484	Negative	Negative	TN
636	4268708	40002106	Pilot	2022	3	Undetermined	Undetermined	Negative	Undetermined	Undetermined	30.4848	Negative	Negative	TN
637	4268709	40002106	Pilot	2022	3	Undetermined	Undetermined	Negative	Undetermined	Undetermined	28.1383	Negative	Negative	TN
638	4268710	40002106	Pilot	2022	3	Undetermined	Undetermined	Negative	Undetermined	Undetermined	29.2438	Negative	Negative	TN
639	4268711	40002106	Pilot	2022	3	Undetermined	Undetermined	Negative	Undetermined	Undetermined	30.7869	Negative	Negative	TN
640	4268712	40002106	Pilot	2022	3	Undetermined	Undetermined	Negative	Undetermined	Undetermined	29.7455	Negative	Negative	TN
641	4268713	40002106	Pilot	2022	3	Undetermined	Undetermined	Negative	Undetermined	Undetermined	36.1766	Negative	Negative	TN
642	4268714	40002106	Pilot	2022	3	Undetermined	Undetermined	Negative	Undetermined	Undetermined	29.4081	Negative	Negative	TN
643	4268715	40002106	Pilot	2022	3	Undetermined	Undetermined	Negative	Undetermined	Undetermined	28.9956	Negative	Negative	TN
644	4268716	40002107	Pilot	2022	3	Undetermined	Undetermined	Negative	Undetermined	Undetermined	31.5985	Negative	Negative	TN
645	4268717	40002107	Pilot	2022	3	Undetermined	Undetermined	Negative	Undetermined	Undetermined	28.0046	Negative	Negative	TN
646	4268718	40002107	Pilot	2022	3	Undetermined	Undetermined	Negative	Undetermined	Undetermined	30.5854	Negative	Negative	TN
647	4268719	40002107	Pilot	2022	3	Undetermined	Undetermined	Negative	Undetermined	Undetermined	30.2393	Negative	Negative	TN
648	4268721	40002107	Pilot	2022	3	Undetermined	Undetermined	Negative	Undetermined	Undetermined	29.7416	Negative	Negative	TN
649	4268722	40002108	Pilot	2022	3	Undetermined	Undetermined	Negative	Undetermined	Undetermined	34.9894	Negative	Negative	TN
650	4268723	40002108	Pilot	2022	3	Undetermined	Undetermined	Negative	Undetermined	Undetermined	36.7658	Negative	Negative	TN
651	4268724	40002108	Pilot	2022	3	Undetermined	Undetermined	Negative	Undetermined	Undetermined	32.5637	Negative	Negative	TN
652	4268725	40002108	Pilot	2022	3	Undetermined	Undetermined	Negative	Undetermined	Undetermined	35.7965	Negative	Negative	TN
653	4268726	40002108	Pilot	2022	3	Undetermined	Undetermined	Negative	Undetermined	Undetermined	38.5085	Negative	Negative	TN
654	4268727	40002108	Pilot	2022	3	Undetermined	Undetermined	Negative	Undetermined	Undetermined	33.8958	Negative	Negative	TN
655	4268728	40002108	Pilot	2022	3	Undetermined	Undetermined	Negative	Undetermined	Undetermined	30.5582	Negative	Negative	TN
656	4268729	40002108	Pilot	2022	3	Undetermined	Undetermined	Negative	Undetermined	Undetermined	36.0212	Negative	Negative	TN
657	4268730	40002109	Pilot	2022	3	Undetermined	Undetermined	Negative	Undetermined	Undetermined	35.5326	Negative	Negative	TN
658	4268731	40002109	Pilot	2022	3	Undetermined	Undetermined	Negative	Undetermined	Undetermined	33.1055	Negative	Negative	TN
659	4268732	40002109	Pilot	2022	3	Undetermined	Undetermined	Negative	Undetermined	Undetermined	37.8262	Negative	Negative	TN
660	4268733	40002109	Pilot	2022	3	Undetermined	Undetermined	Negative	Undetermined	Undetermined	38.013	Negative	Negative	TN
661	4268734	40002109	Pilot	2022	3	Undetermined	Undetermined	Negative	Undetermined	Undetermined	32.1355	Negative	Negative	TN
662	4268735	40002109	Pilot	2022	3	Undetermined	Undetermined	Negative	Undetermined	Undetermined	35.2363	Negative	Negative	TN
663	4268736	40002109	Pilot	2022	3	Undetermined	Undetermined	Negative	Undetermined	Undetermined	30.8317	Negative	Negative	TN
664	4268737	40002109	Pilot	2022	3	Undetermined	Undetermined	Negative	Undetermined	Undetermined	30.0421	Negative	Negative	TN
665	4268738	40002110	Pilot	2022	3	Undetermined	Undetermined	Negative	Undetermined	Undetermined	29.9643	Negative	Negative	TN
666	4268739	40002110	Pilot	2022	3	Undetermined	Undetermined	Negative	Undetermined	Undetermined	30.6628	Negative	Negative	TN
667	4268740	40002110	Pilot	2022	3	Undetermined	Undetermined	Negative	Undetermined	Undetermined	32.8109	Negative	Negative	TN
668	4268741	40002110	Pilot	2022	3	Undetermined	Undetermined	Negative	Undetermined	Undetermined	30.2843	Negative	Negative	TN
669	4268742	40002110	Pilot	2022	3	Undetermined	Undetermined	Negative	Undetermined	Undetermined	29.611	Negative	Negative	TN
670	4268743	40002110	Pilot	2022	3	Undetermined	Undetermined	Negative	Undetermined	Undetermined	29.8062	Negative	Negative	TN
671	4268744	40002110	Pilot	2022	3	Undetermined	Undetermined	Negative	Undetermined	Undetermined	29.8511	Negative	Negative	TN
672	4268745	40002110	Pilot	2022	3	Undetermined	Undetermined	Negative	Undetermined	Undetermined	29.9415	Negative	Negative	TN
673	4268746	40002111	Pilot	2022	3	Undetermined	Undetermined	Negative	Undetermined	Undetermined	30.8281	Negative	Negative	TN
674	4268747	40002111	Pilot	2022	3	Undetermined	Undetermined	Negative	Undetermined	Undetermined	31.3418	Negative	Negative	TN
675	4268748	40002111	Pilot	2022	3	Undetermined	Undetermined	Negative	Undetermined	Undetermined	30.1843	Negative	Negative	TN
676	4268749	40002111	Pilot	2022	3	Undetermined	Undetermined	Negative	Undetermined	Undetermined	30.8721	Negative	Negative	TN
677	4268750	40002111	Pilot	2022	3	Undetermined	Undetermined	Negative	Undetermined	Undetermined	31.8189	Negative	Negative	TN
678	4268751	40002111	Pilot	2022	3	Undetermined	Undetermined	Negative	Undetermined	Undetermined	30.1232	Negative	Negative	TN
679	4268752	40002111	Pilot	2022	3	Undetermined	Undetermined	Negative	Undetermined	Undetermined	31.6957	Negative	Negative	TN
680	4268753	40002111	Pilot	2022	3	Undetermined	Undetermined	Negative	Undetermined	Undetermined	31.2111	Negative	Negative	TN
681	4268754	40002112	Pilot	2022	3	Undetermined	Undetermined	Negative	Undetermined	Undetermined	29.2992	Negative	Negative	TN
682	4268755	40002112	Pilot	2022	3	Undetermined	Undetermined	Negative	Undetermined	Undetermined	30.6295	Negative	Negative	TN
683	4268756	40002112	Pilot	2022	3	Undetermined	Undetermined	Negative	Undetermined	Undetermined	31.7832	Negative	Negative	TN
684	4268757	40002112	Pilot	2022	3	Undetermined	Undetermined	Negative	Undetermined	Undetermined	31.17	Negative	Negative	TN
685	4268758	40002112	Pilot	2022	3	Undetermined	Undetermined	Negative	Undetermined	Undetermined	30.3323	Negative	Negative	TN
686	4268759	40002112	Pilot	2022	3	Undetermined	Undetermined	Negative	Undetermined	Undetermined	31.1067	Negative	Negative	TN
687	4268760	40002112	Pilot	2022	3	Undetermined	Undetermined	Negative	Undetermined	Undetermined	30.8774	Negative	Negative	TN
688	4268761	40002112	Pilot	2022	3	Undetermined	Undetermined	Negative	Undetermined	Undetermined	31.5577	Negative	Negative	TN
689	4268765	40002113	Pilot	2022	3	Undetermined	Undetermined	Negative	Undetermined	Undetermined	31.4274	Negative	Negative	TN
690	4268766	40002113	Pilot	2022	3	Undetermined	Undetermined	Negative	Undetermined	Undetermined	31.3834	Negative	Negative	TN
691	4268767	40002113	Pilot	2022	3	Undetermined	Undetermined	Negative	Undetermined	Undetermined	31.3259	Negative	Negative	TN
692	4268768	40002113	Pilot	2022	3	Undetermined	Undetermined	Negative	Undetermined	Undetermined	30.2867	Negative	Negative	TN
693	4268769	40002113	Pilot	2022	3	Undetermined	Undetermined	Negative	Undetermined	Undetermined	30.2501	Negative	Negative	TN
694	4268770	40002113	Pilot	2022	3	Undetermined	Undetermined	Negative	Undetermined	Undetermined	31.6727	Negative	Negative	TN
695	4268771	40002113	Pilot	2022	3	Undetermined	Undetermined	Negative	Undetermined	Undetermined	32.4371	Negative	Negative	TN
696	4268772	40002113	Pilot	2022	3	Undetermined	Undetermined	Negative	Undetermined	Undetermined	33.2785	Negative	Negative	TN
697	4268773	40002114	Pilot	2022	3	Undetermined	Undetermined	Negative	Undetermined	Undetermined	28.853	Negative	Negative	TN
698	4268774	40002114	Pilot	2022	3	Undetermined	Undetermined	Negative	Undetermined	Undetermined	30.9936	Negative	Negative	TN
699	4268775	40002114	Pilot	2022	3	Undetermined	Undetermined	Negative	Undetermined	Undetermined	31.3419	Negative	Negative	TN
700	4268776	40002114	Pilot	2022	3	Undetermined	Undetermined	Negative	Undetermined	Undetermined	30.3271	Negative	Negative	TN
701	4268777	40002114	Pilot	2022	3	Undetermined	Undetermined	Negative	Undetermined	Undetermined	31.0788	Negative	Negative	TN
702	4268778	40002114	Pilot	2022	3	Undetermined	Undetermined	Negative	Undetermined	Undetermined	30.8738	Negative	Negative	TN
703	4268779	40002114	Pilot	2022	3	Undetermined	Undetermined	Negative	Undetermined	Undetermined	28.5171	Negative	Negative	TN
704	4268780	40002114	Pilot	2022	3	Undetermined	Undetermined	Negative	Undetermined	Undetermined	27.1324	Negative	Negative	TN
705	4268781	40002115	Pilot	2022	3	Undetermined	Undetermined	Negative	Undetermined	Undetermined	28.5116	Negative	Negative	TN
706	4268782	40002115	Pilot	2022	3	Undetermined	Undetermined	Negative	Undetermined	Undetermined	30.6142	Negative	Negative	TN
707	4268783	40002115	Pilot	2022	3	Undetermined	Undetermined	Negative	Undetermined	Undetermined	31.8911	Negative	Negative	TN
708	4268784	40002115	Pilot	2022	3	Undetermined	Undetermined	Negative	Undetermined	Undetermined	30.093	Negative	Negative	TN
709	4268785	40002115	Pilot	2022	3	Undetermined	Undetermined	Negative	Undetermined	Undetermined	32.4565	Negative	Negative	TN
710	4268786	40002115	Pilot	2022	3	Undetermined	Undetermined	Negative	Undetermined	Undetermined	30.0093	Negative	Negative	TN
711	4268787	40002115	Pilot	2022	3	Undetermined	Undetermined	Negative	Undetermined	Undetermined	32.8349	Negative	Negative	TN
712	4268788	40002115	Pilot	2022	3	Undetermined	Undetermined	Negative	Undetermined	Undetermined	31.2593	Negative	Negative	TN
713	4268789	40002116	Pilot	2022	3	Undetermined	Undetermined	Negative	Undetermined	Undetermined	27.637	Negative	Negative	TN
714	4268790	40002116	Pilot	2022	3	Undetermined	Undetermined	Negative	Undetermined	Undetermined	31.0956	Negative	Negative	TN
715	4268791	40002116	Pilot	2022	3	Undetermined	Undetermined	Negative	Undetermined	Undetermined	30.6358	Negative	Negative	TN
716	4268792	40002116	Pilot	2022	3	Undetermined	Undetermined	Negative	Undetermined	Undetermined	30.0234	Negative	Negative	TN
717	4268793	40002116	Pilot	2022	3	Undetermined	Undetermined	Negative	Undetermined	Undetermined	31.8097	Negative	Negative	TN
718	4268794	40002116	Pilot	2022	3	Undetermined	Undetermined	Negative	Undetermined	Undetermined	30.787	Negative	Negative	TN
719	4268795	40002116	Pilot	2022	3	Undetermined	Undetermined	Negative	Undetermined	Undetermined	30.6069	Negative	Negative	TN
720	4268796	40002116	Pilot	2022	3	Undetermined	Undetermined	Negative	Undetermined	Undetermined	32.8108	Negative	Negative	TN
721	4268797	40002117	Pilot	2022	3	Undetermined	Undetermined	Negative	Undetermined	Undetermined	29.9264	Negative	Negative	TN
722	4268798	40002117	Pilot	2022	3	Undetermined	Undetermined	Negative	Undetermined	Undetermined	31.5867	Negative	Negative	TN
723	4268799	40002117	Pilot	2022	3	Undetermined	Undetermined	Negative	Undetermined	Undetermined	30.3542	Negative	Negative	TN
724	4268800	40002117	Pilot	2022	3	Undetermined	Undetermined	Negative	Undetermined	Undetermined	32.1142	Negative	Negative	TN
725	4268801	40002117	Pilot	2022	3	Undetermined	Undetermined	Negative	Undetermined	Undetermined	28.6223	Negative	Negative	TN
726	4268802	40002117	Pilot	2022	3	Undetermined	Undetermined	Negative	Undetermined	Undetermined	30.029	Negative	Negative	TN
727	4268803	40002117	Pilot	2022	3	Undetermined	Undetermined	Negative	Undetermined	Undetermined	30.0421	Negative	Negative	TN
728	4268804	40002117	Pilot	2022	3	Undetermined	Undetermined	Negative	Undetermined	Undetermined	27.415	Negative	Negative	TN
729	4268805	40002118	Pilot	2022	3	Undetermined	Undetermined	Negative	Undetermined	Undetermined	32.0009	Negative	Negative	TN
730	4268806	40002118	Pilot	2022	3	Undetermined	Undetermined	Negative	Undetermined	Undetermined	29.5904	Negative	Negative	TN
731	4268807	40002118	Pilot	2022	3	Undetermined	Undetermined	Negative	Undetermined	Undetermined	28.5586	Negative	Negative	TN
732	4268808	40002118	Pilot	2022	3	Undetermined	Undetermined	Negative	Undetermined	Undetermined	35.4861	Negative	Negative	TN
733	4268809	40002118	Pilot	2022	3	Undetermined	Undetermined	Negative	Undetermined	Undetermined	27.6126	Negative	Negative	TN
734	4268810	40002118	Pilot	2022	3	Undetermined	Undetermined	Negative	Undetermined	Undetermined	30.2977	Negative	Negative	TN
735	4268811	40002118	Pilot	2022	3	Undetermined	Undetermined	Negative	Undetermined	Undetermined	29.5657	Negative	Negative	TN
736	4268812	40002118	Pilot	2022	3	Undetermined	Undetermined	Negative	Undetermined	Undetermined	30.554	Negative	Negative	TN
737	4268813	40002119	Pilot	2022	3	Undetermined	Undetermined	Negative	Undetermined	Undetermined	29.6253	Negative	Negative	TN
738	4268814	40002119	Pilot	2022	3	Undetermined	Undetermined	Negative	Undetermined	Undetermined	30.6997	Negative	Negative	TN
739	4268815	40002119	Pilot	2022	3	Undetermined	Undetermined	Negative	Undetermined	Undetermined	32.2577	Negative	Negative	TN
740	4268816	40002119	Pilot	2022	3	Undetermined	Undetermined	Negative	Undetermined	Undetermined	34.0967	Negative	Negative	TN
741	4268817	40002119	Pilot	2022	3	Undetermined	Undetermined	Negative	Undetermined	Undetermined	30.2026	Negative	Negative	TN
742	4268818	40002119	Pilot	2022	3	Undetermined	Undetermined	Negative	Undetermined	Undetermined	27.0585	Negative	Negative	TN
743	4268819	40002119	Pilot	2022	3	Undetermined	Undetermined	Negative	Undetermined	Undetermined	28.3204	Negative	Negative	TN
744	4268820	40002119	Pilot	2022	3	Undetermined	Undetermined	Negative	Undetermined	Undetermined	29.6032	Negative	Negative	TN
745	4268821	40002120	Pilot	2022	3	Undetermined	Undetermined	Negative	Undetermined	Undetermined	26.6376	Negative	Negative	TN
746	4268822	40002120	Pilot	2022	3	Undetermined	Undetermined	Negative	Undetermined	Undetermined	27.1879	Negative	Negative	TN
747	4268823	40002120	Pilot	2022	3	Undetermined	Undetermined	Negative	Undetermined	Undetermined	29.0736	Negative	Negative	TN
748	4268824	40002120	Pilot	2022	3	Undetermined	Undetermined	Negative	Undetermined	Undetermined	29.501	Negative	Negative	TN
749	4268825	40002120	Pilot	2022	3	Undetermined	Undetermined	Negative	Undetermined	Undetermined	29.3101	Negative	Negative	TN
750	4268826	40002120	Pilot	2022	3	Undetermined	Undetermined	Negative	Undetermined	Undetermined	30.8254	Negative	Negative	TN
751	4268827	40002120	Pilot	2022	3	Undetermined	Undetermined	Negative	Undetermined	Undetermined	28.7297	Negative	Negative	TN
752	4268828	40002120	Pilot	2022	3	Undetermined	Undetermined	Negative	Undetermined	Undetermined	26.8746	Negative	Negative	TN
753	4268829	40002121	Pilot	2022	3	Undetermined	Undetermined	Negative	Undetermined	Undetermined	29.146	Negative	Negative	TN
754	4268830	40002121	Pilot	2022	3	Undetermined	Undetermined	Negative	Undetermined	Undetermined	31.1756	Negative	Negative	TN
755	4268831	40002121	Pilot	2022	3	Undetermined	Undetermined	Negative	Undetermined	Undetermined	29.6355	Negative	Negative	TN
756	4268832	40002121	Pilot	2022	3	Undetermined	Undetermined	Negative	Undetermined	Undetermined	27.6675	Negative	Negative	TN
757	4268833	40002121	Pilot	2022	3	Undetermined	Undetermined	Negative	Undetermined	Undetermined	28.7385	Negative	Negative	TN
758	4268834	40002121	Pilot	2022	3	Undetermined	Undetermined	Negative	Undetermined	Undetermined	30.169	Negative	Negative	TN
759	4268835	40002121	Pilot	2022	3	Undetermined	Undetermined	Negative	Undetermined	Undetermined	28.2367	Negative	Negative	TN
760	4268836	40002121	Pilot	2022	3	Undetermined	Undetermined	Negative	Undetermined	Undetermined	28.6376	Negative	Negative	TN
761	4268837	40002122	Pilot	2022	3	Undetermined	Undetermined	Negative	Undetermined	Undetermined	30.9615	Negative	Negative	TN
762	4268838	40002122	Pilot	2022	3	Undetermined	Undetermined	Negative	Undetermined	Undetermined	28.8212	Negative	Negative	TN
763	4268839	40002122	Pilot	2022	3	Undetermined	Undetermined	Negative	Undetermined	Undetermined	28.9848	Negative	Negative	TN
764	4268840	40002122	Pilot	2022	3	Undetermined	Undetermined	Negative	Undetermined	Undetermined	29.6884	Negative	Negative	TN
765	4268841	40002122	Pilot	2022	3	Undetermined	Undetermined	Negative	Undetermined	Undetermined	28.8099	Negative	Negative	TN
766	4268842	40002122	Pilot	2022	3	Undetermined	Undetermined	Negative	Undetermined	Undetermined	29.4952	Negative	Negative	TN
767	4268843	40002122	Pilot	2022	3	Undetermined	Undetermined	Negative	Undetermined	Undetermined	30.6511	Negative	Negative	TN
768	4268844	40002122	Pilot	2022	3	Undetermined	Undetermined	Negative	Undetermined	Undetermined	27.339	Negative	Negative	TN
769	4268845	40002123	Pilot	2022	3	Undetermined	Undetermined	Negative	Undetermined	Undetermined	28.1594	Negative	Negative	TN
770	4268847	40002123	Pilot	2022	3	Undetermined	Undetermined	Negative	Undetermined	Undetermined	30.4607	Negative	Negative	TN
771	4268848	40002123	Pilot	2022	3	Undetermined	Undetermined	Negative	Undetermined	Undetermined	29.2662	Negative	Negative	TN
772	4268849	40002123	Pilot	2022	3	Undetermined	Undetermined	Negative	Undetermined	Undetermined	26.6274	Negative	Negative	TN
773	4268850	40002123	Pilot	2022	3	Undetermined	Undetermined	Negative	Undetermined	Undetermined	31.0349	Negative	Negative	TN
774	4268851	40002123	Pilot	2022	3	Undetermined	Undetermined	Negative	Undetermined	Undetermined	28.8088	Negative	Negative	TN
775	4268852	40002123	Pilot	2022	3	Undetermined	Undetermined	Negative	Undetermined	Undetermined	35.2877	Negative	Negative	TN
776	4268853	40002124	Pilot	2022	3	Undetermined	Undetermined	Negative	Undetermined	Undetermined	36.183	Negative	Negative	TN
777	4268854	40002124	Pilot	2022	3	Undetermined	Undetermined	Negative	Undetermined	Undetermined	37.833	Negative	Negative	TN
778	4268855	40002124	Pilot	2022	3	Undetermined	Undetermined	Negative	Undetermined	Undetermined	35.1392	Negative	Negative	TN
779	4268856	40002124	Pilot	2022	3	Undetermined	Undetermined	Negative	Undetermined	Undetermined	34.1652	Negative	Negative	TN
780	4268857	40002124	Pilot	2022	3	Undetermined	Undetermined	Negative	Undetermined	Undetermined	32.4563	Negative	Negative	TN
781	4268858	40002124	Pilot	2022	3	Undetermined	Undetermined	Negative	Undetermined	Undetermined	35.1178	Negative	Negative	TN
782	4268859	40002124	Pilot	2022	3	Undetermined	Undetermined	Negative	Undetermined	Undetermined	30.3635	Negative	Negative	TN
783	4268860	40002124	Pilot	2022	3	Undetermined	Undetermined	Negative	Undetermined	Undetermined	Undetermined	Negative	Negative	TN
784	4268861	40002125	Pilot	2022	3	Undetermined	Undetermined	Negative	Undetermined	Undetermined	38.357	Negative	Negative	TN
785	4268862	40002125	Pilot	2022	3	Undetermined	Undetermined	Negative	Undetermined	Undetermined	Undetermined	Negative	Negative	TN
786	4268863	40002125	Pilot	2022	3	Undetermined	Undetermined	Negative	Undetermined	Undetermined	39.2206	Negative	Negative	TN
787	4268865	40002125	Pilot	2022	3	Undetermined	Undetermined	Negative	Undetermined	Undetermined	35.9272	Negative	Negative	TN
788	4268866	40002125	Pilot	2022	3	Undetermined	Undetermined	Negative	Undetermined	Undetermined	34.2945	Negative	Negative	TN
789	4268867	40002125	Pilot	2022	3	Undetermined	Undetermined	Negative	Undetermined	Undetermined	39.5664	Negative	Negative	TN
790	4268868	40002125	Pilot	2022	3	Undetermined	Undetermined	Negative	Undetermined	Undetermined	38.0716	Negative	Negative	TN
791	4268869	40002126	Pilot	2022	3	Undetermined	Undetermined	Negative	Undetermined	Undetermined	38.6022	Negative	Negative	TN
792	4268870	40002126	Pilot	2022	3	Undetermined	Undetermined	Negative	Undetermined	Undetermined	36.9914	Negative	Negative	TN
793	4268871	40002126	Pilot	2022	3	Undetermined	Undetermined	Negative	Undetermined	Undetermined	32.3728	Negative	Negative	TN
794	4268872	40002126	Pilot	2022	3	Undetermined	Undetermined	Negative	Undetermined	Undetermined	37.5226	Negative	Negative	TN
795	4268873	40002126	Pilot	2022	3	Undetermined	Undetermined	Negative	Undetermined	Undetermined	34.2559	Negative	Negative	TN
796	4268874	40002126	Pilot	2022	3	Undetermined	Undetermined	Negative	Undetermined	Undetermined	35.5818	Negative	Negative	TN
797	4268875	40002127	Pilot	2022	3	Undetermined	Undetermined	Negative	Undetermined	Undetermined	35.989	Negative	Negative	TN
798	4268876	40002127	Pilot	2022	3	Undetermined	Undetermined	Negative	Undetermined	Undetermined	36.6036	Negative	Negative	TN
799	4268879	40002127	Pilot	2022	3	Undetermined	Undetermined	Negative	Undetermined	Undetermined	30.1167	Negative	Negative	TN
800	4268880	40002127	Pilot	2022	3	Undetermined	Undetermined	Negative	Undetermined	Undetermined	28.7688	Negative	Negative	TN
801	4268881	40002127	Pilot	2022	3	Undetermined	Undetermined	Negative	Undetermined	Undetermined	30.4202	Negative	Negative	TN
802	4268882	40002127	Pilot	2022	3	Undetermined	Undetermined	Negative	Undetermined	Undetermined	30.1288	Negative	Negative	TN
803	4268883	40002128	Pilot	2022	3	Undetermined	Undetermined	Negative	Undetermined	Undetermined	29.0437	Negative	Negative	TN
804	4268884	40002128	Pilot	2022	3	Undetermined	Undetermined	Negative	Undetermined	Undetermined	30.0927	Negative	Negative	TN
805	4268885	40002128	Pilot	2022	3	Undetermined	Undetermined	Negative	Undetermined	Undetermined	30.5556	Negative	Negative	TN
806	4268886	40002128	Pilot	2022	3	Undetermined	Undetermined	Negative	Undetermined	Undetermined	29.6548	Negative	Negative	TN
807	4268887	40002128	Pilot	2022	3	Undetermined	Undetermined	Negative	Undetermined	Undetermined	32.2827	Negative	Negative	TN
808	4268888	40002128	Pilot	2022	3	Undetermined	Undetermined	Negative	Undetermined	Undetermined	31.3865	Negative	Negative	TN
809	4268889	40002128	Pilot	2022	3	Undetermined	Undetermined	Negative	Undetermined	Undetermined	30.0664	Negative	Negative	TN
810	4268890	40002128	Pilot	2022	3	Undetermined	Undetermined	Negative	Undetermined	Undetermined	30.1335	Negative	Negative	TN
811	4268891	40002129	Pilot	2022	3	Undetermined	Undetermined	Negative	Undetermined	Undetermined	33.4412	Negative	Negative	TN
812	4268892	40002129	Pilot	2022	3	Undetermined	Undetermined	Negative	Undetermined	Undetermined	30.0829	Negative	Negative	TN
813	4268893	40002129	Pilot	2022	3	Undetermined	Undetermined	Negative	Undetermined	Undetermined	33.3889	Negative	Negative	TN
814	4268894	40002129	Pilot	2022	3	Undetermined	Undetermined	Negative	NA	NA	NA	Negative	Negative	TN
815	4268895	40002129	Pilot	2022	3	Undetermined	Undetermined	Negative	NA	NA	NA	Negative	Negative	TN
816	4268896	40002129	Pilot	2022	3	Undetermined	Undetermined	Negative	NA	NA	NA	Negative	Negative	TN
817	4268897	40002129	Pilot	2022	3	Undetermined	Undetermined	Negative	NA	NA	NA	Negative	Negative	TN
818	4268898	40002129	Pilot	2022	3	Undetermined	Undetermined	Negative	NA	NA	NA	Negative	Negative	TN
819	4268899	40002130	Pilot	2022	3	Undetermined	Undetermined	Negative	NA	NA	NA	Negative	Negative	TN
820	4268900	40002130	Pilot	2022	3	Undetermined	Undetermined	Negative	NA	NA	NA	Negative	Negative	TN
821	4268901	40002130	Pilot	2022	3	Undetermined	Undetermined	Negative	NA	NA	NA	Negative	Negative	TN
822	4268902	40002130	Pilot	2022	3	Undetermined	Undetermined	Negative	NA	NA	NA	Negative	Negative	TN
823	4268903	40002130	Pilot	2022	3	Undetermined	Undetermined	Negative	NA	NA	NA	Negative	Negative	TN
824	4268904	40002130	Pilot	2022	3	Undetermined	Undetermined	Negative	NA	NA	NA	Negative	Negative	TN
825	4268905	40002130	Pilot	2022	3	Undetermined	Undetermined	Negative	NA	NA	NA	Negative	Negative	TN
826	4268906	40002130	Pilot	2022	3	Undetermined	Undetermined	Negative	NA	NA	NA	Negative	Negative	TN
827	4268907	40002131	Pilot	2022	3	Undetermined	Undetermined	Negative	NA	NA	NA	Negative	Negative	TN
828	4268908	40002131	Pilot	2022	3	Undetermined	Undetermined	Negative	NA	NA	NA	Negative	Negative	TN
829	4268909	40002131	Pilot	2022	3	Undetermined	Undetermined	Negative	NA	NA	NA	Negative	Negative	TN
830	4268910	40002131	Pilot	2022	3	Undetermined	Undetermined	Negative	NA	NA	NA	Negative	Negative	TN
831	4268911	40002131	Pilot	2022	3	Undetermined	Undetermined	Negative	NA	NA	NA	Negative	Negative	TN
832	4268912	40002131	Pilot	2022	3	Undetermined	Undetermined	Negative	NA	NA	NA	Negative	Negative	TN
833	4268913	40002131	Pilot	2022	3	Undetermined	Undetermined	Negative	NA	NA	NA	Negative	Negative	TN
834	4268914	40002131	Pilot	2022	3	Undetermined	Undetermined	Negative	NA	NA	NA	Negative	Negative	TN
835	4268919	40002132	Pilot	2022	3	Undetermined	Undetermined	Negative	NA	NA	NA	Negative	Negative	TN
836	4268920	40002132	Pilot	2022	3	Undetermined	Undetermined	Negative	NA	NA	NA	Negative	Negative	TN
837	4268921	40002132	Pilot	2022	3	Undetermined	Undetermined	Negative	NA	NA	NA	Negative	Negative	TN
838	4268922	40002132	Pilot	2022	3	Undetermined	Undetermined	Negative	NA	NA	NA	Negative	Negative	TN
839	4268923	40002132	Pilot	2022	3	Undetermined	Undetermined	Negative	NA	NA	NA	Negative	Negative	TN
840	4268924	40002132	Pilot	2022	3	Undetermined	Undetermined	Negative	NA	NA	NA	Negative	Negative	TN
841	4268925	40002132	Pilot	2022	3	Undetermined	Undetermined	Negative	NA	NA	NA	Negative	Negative	TN
842	4268926	40002132	Pilot	2022	3	Undetermined	Undetermined	Negative	NA	NA	NA	Negative	Negative	TN
843	4268927	40002133	Pilot	2022	3	Undetermined	Undetermined	Negative	NA	NA	NA	Negative	Negative	TN
844	4268928	40002133	Pilot	2022	3	Undetermined	Undetermined	Negative	NA	NA	NA	Negative	Negative	TN
845	4268929	40002133	Pilot	2022	3	Undetermined	Undetermined	Negative	NA	NA	NA	Negative	Negative	TN
846	4268930	40002133	Pilot	2022	3	Undetermined	Undetermined	Negative	NA	NA	NA	Negative	Negative	TN
847	4268931	40002133	Pilot	2022	3	Undetermined	Undetermined	Negative	NA	NA	NA	Negative	Negative	TN
848	4268932	40002133	Pilot	2022	3	Undetermined	Undetermined	Negative	NA	NA	NA	Negative	Negative	TN
849	4268933	40002133	Pilot	2022	3	Undetermined	Undetermined	Negative	NA	NA	NA	Negative	Negative	TN
850	4268934	40002133	Pilot	2022	3	Undetermined	Undetermined	Negative	NA	NA	NA	Negative	Negative	TN
851	4268935	40002134	Pilot	2022	3	Undetermined	Undetermined	Negative	NA	NA	NA	Negative	Negative	TN
852	4268936	40002134	Pilot	2022	3	Undetermined	Undetermined	Negative	NA	NA	NA	Negative	Negative	TN
853	4268937	40002134	Pilot	2022	3	Undetermined	Undetermined	Negative	NA	NA	NA	Negative	Negative	TN
854	4268938	40002134	Pilot	2022	3	Undetermined	Undetermined	Negative	NA	NA	NA	Negative	Negative	TN
855	4268939	40002134	Pilot	2022	3	Undetermined	Undetermined	Negative	NA	NA	NA	Negative	Negative	TN
856	4268940	40002134	Pilot	2022	3	Undetermined	Undetermined	Negative	NA	NA	NA	Negative	Negative	TN
857	4268941	40002134	Pilot	2022	3	Undetermined	Undetermined	Negative	NA	NA	NA	Negative	Negative	TN
858	4268942	40002134	Pilot	2022	3	Undetermined	Undetermined	Negative	NA	NA	NA	Negative	Negative	TN
859	4268943	40002135	Pilot	2022	3	Undetermined	Undetermined	Negative	NA	NA	NA	Negative	Negative	TN
860	4268944	40002135	Pilot	2022	3	Undetermined	Undetermined	Negative	NA	NA	NA	Negative	Negative	TN
861	4268945	40002135	Pilot	2022	3	Undetermined	Undetermined	Negative	NA	NA	NA	Negative	Negative	TN
862	4268946	40002135	Pilot	2022	3	Undetermined	Undetermined	Negative	NA	NA	NA	Negative	Negative	TN
863	4268947	40002135	Pilot	2022	3	Undetermined	Undetermined	Negative	NA	NA	NA	Negative	Negative	TN
864	4268948	40002135	Pilot	2022	3	Undetermined	Undetermined	Negative	NA	NA	NA	Negative	Negative	TN
865	4268949	40002135	Pilot	2022	3	Undetermined	Undetermined	Negative	NA	NA	NA	Negative	Negative	TN
866	4268950	40002135	Pilot	2022	3	Undetermined	Undetermined	Negative	NA	NA	NA	Negative	Negative	TN
867	4268951	40002136	Pilot	2022	3	Undetermined	Undetermined	Negative	NA	NA	NA	Negative	Negative	TN
868	4268952	40002136	Pilot	2022	3	Undetermined	Undetermined	Negative	NA	NA	NA	Negative	Negative	TN
869	4268953	40002136	Pilot	2022	3	Undetermined	Undetermined	Negative	NA	NA	NA	Negative	Negative	TN
870	4268954	40002136	Pilot	2022	3	Undetermined	Undetermined	Negative	NA	NA	NA	Negative	Negative	TN
871	4268955	40002136	Pilot	2022	3	Undetermined	Undetermined	Negative	NA	NA	NA	Negative	Negative	TN
872	4268956	40002136	Pilot	2022	3	Undetermined	Undetermined	Negative	NA	NA	NA	Negative	Negative	TN
873	4268957	40002136	Pilot	2022	3	Undetermined	Undetermined	Negative	NA	NA	NA	Negative	Negative	TN
874	4268958	40002136	Pilot	2022	3	Undetermined	Undetermined	Negative	NA	NA	NA	Negative	Negative	TN
875	4268959	40002137	Pilot	2022	3	Undetermined	Undetermined	Negative	NA	NA	NA	Negative	Negative	TN
876	4268960	40002137	Pilot	2022	3	Undetermined	Undetermined	Negative	NA	NA	NA	Negative	Negative	TN
877	4268961	40002137	Pilot	2022	3	Undetermined	Undetermined	Negative	NA	NA	NA	Negative	Negative	TN
878	4268962	40002137	Pilot	2022	3	Undetermined	Undetermined	Negative	NA	NA	NA	Negative	Negative	TN
879	4268963	40002137	Pilot	2022	3	Undetermined	Undetermined	Negative	NA	NA	NA	Negative	Negative	TN
880	4268964	40002137	Pilot	2022	3	Undetermined	Undetermined	Negative	NA	NA	NA	Negative	Negative	TN
881	4268965	40002137	Pilot	2022	3	Undetermined	Undetermined	Negative	NA	NA	NA	Negative	Negative	TN
882	4268966	40002137	Pilot	2022	3	Undetermined	Undetermined	Negative	NA	NA	NA	Negative	Negative	TN
883	4268967	40002138	Pilot	2022	3	Undetermined	Undetermined	Negative	NA	NA	NA	Negative	Negative	TN
884	4268968	40002138	Pilot	2022	3	Undetermined	Undetermined	Negative	NA	NA	NA	Negative	Negative	TN
885	4268969	40002138	Pilot	2022	3	Undetermined	Undetermined	Negative	NA	NA	NA	Negative	Negative	TN
886	4268970	40002138	Pilot	2022	3	Undetermined	Undetermined	Negative	NA	NA	NA	Negative	Negative	TN
887	4268971	40002138	Pilot	2022	3	Undetermined	Undetermined	Negative	NA	NA	NA	Negative	Negative	TN
888	4268972	40002138	Pilot	2022	3	Undetermined	Undetermined	Negative	NA	NA	NA	Negative	Negative	TN
889	4268974	40002139	Pilot	2022	3	Undetermined	Undetermined	Negative	NA	NA	NA	Negative	Negative	TN
890	4268975	40002139	Pilot	2022	3	Undetermined	Undetermined	Negative	NA	NA	NA	Negative	Negative	TN
891	4268976	40002139	Pilot	2022	3	Undetermined	Undetermined	Negative	NA	NA	NA	Negative	Negative	TN
892	4268977	40002139	Pilot	2022	3	Undetermined	Undetermined	Negative	NA	NA	NA	Negative	Negative	TN
893	4268978	40002139	Pilot	2022	3	Undetermined	Undetermined	Negative	NA	NA	NA	Negative	Negative	TN
894	4268979	40002139	Pilot	2022	3	Undetermined	Undetermined	Negative	NA	NA	NA	Negative	Negative	TN
895	4268980	40002139	Pilot	2022	3	Undetermined	Undetermined	Negative	NA	NA	NA	Negative	Negative	TN
896	4268981	40002139	Pilot	2022	3	Undetermined	Undetermined	Negative	NA	NA	NA	Negative	Negative	TN
897	4268982	40002140	Pilot	2022	3	Undetermined	Undetermined	Negative	NA	NA	NA	Negative	Negative	TN
898	4268983	40002140	Pilot	2022	3	Undetermined	Undetermined	Negative	NA	NA	NA	Negative	Negative	TN
899	4268984	40002140	Pilot	2022	3	Undetermined	Undetermined	Negative	NA	NA	NA	Negative	Negative	TN
900	4268985	40002140	Pilot	2022	3	Undetermined	Undetermined	Negative	NA	NA	NA	Negative	Negative	TN
901	4268986	40002140	Pilot	2022	3	Undetermined	Undetermined	Negative	NA	NA	NA	Negative	Negative	TN
902	4268987	40002140	Pilot	2022	3	Undetermined	Undetermined	Negative	NA	NA	NA	Negative	Negative	TN
903	4268988	40002140	Pilot	2022	3	Undetermined	Undetermined	Negative	NA	NA	NA	Negative	Negative	TN
904	4268989	40002140	Pilot	2022	3	Undetermined	Undetermined	Negative	NA	NA	NA	Negative	Negative	TN
905	4268990	40002141	Pilot	2022	3	Undetermined	Undetermined	Negative	NA	NA	NA	Negative	Negative	TN
906	4268991	40002141	Pilot	2022	3	Undetermined	Undetermined	Negative	NA	NA	NA	Negative	Negative	TN
907	4268992	40002141	Pilot	2022	3	Undetermined	Undetermined	Negative	NA	NA	NA	Negative	Negative	TN
908	4268993	40002141	Pilot	2022	3	Undetermined	Undetermined	Negative	NA	NA	NA	Negative	Negative	TN
909	4268996	40002141	Pilot	2022	3	Undetermined	Undetermined	Negative	NA	NA	NA	Negative	Negative	TN
910	4268997	40002141	Pilot	2022	3	Undetermined	Undetermined	Negative	NA	NA	NA	Negative	Negative	TN
911	4268998	40002142	Pilot	2022	3	Undetermined	Undetermined	Negative	NA	NA	NA	Negative	Negative	TN
912	4268999	40002142	Pilot	2022	3	Undetermined	Undetermined	Negative	NA	NA	NA	Negative	Negative	TN
913	4269000	40002142	Pilot	2022	3	Undetermined	Undetermined	Negative	NA	NA	NA	Negative	Negative	TN
914	4269001	40002142	Pilot	2022	3	Undetermined	Undetermined	Negative	NA	NA	NA	Negative	Negative	TN
915	4269002	40002142	Pilot	2022	3	Undetermined	Undetermined	Negative	NA	NA	NA	Negative	Negative	TN
916	4269003	40002142	Pilot	2022	3	Undetermined	Undetermined	Negative	NA	NA	NA	Negative	Negative	TN
917	4269004	40002142	Pilot	2022	3	Undetermined	Undetermined	Negative	NA	NA	NA	Negative	Negative	TN
918	4269005	40002142	Pilot	2022	3	Undetermined	Undetermined	Negative	NA	NA	NA	Negative	Negative	TN
919	4269006	40002143	Pilot	2022	3	Undetermined	Undetermined	Negative	NA	NA	NA	Negative	Negative	TN
920	4269007	40002143	Pilot	2022	3	Undetermined	Undetermined	Negative	NA	NA	NA	Negative	Negative	TN
921	4269008	40002143	Pilot	2022	3	Undetermined	Undetermined	Negative	NA	NA	NA	Negative	Negative	TN
922	4269009	40002143	Pilot	2022	3	Undetermined	Undetermined	Negative	NA	NA	NA	Negative	Negative	TN
923	4269010	40002143	Pilot	2022	3	Undetermined	Undetermined	Negative	NA	NA	NA	Negative	Negative	TN
924	4269011	40002143	Pilot	2022	3	Undetermined	Undetermined	Negative	NA	NA	NA	Negative	Negative	TN
925	4269012	40002143	Pilot	2022	3	Undetermined	Undetermined	Negative	NA	NA	NA	Negative	Negative	TN
926	4269013	40002143	Pilot	2022	3	Undetermined	Undetermined	Negative	NA	NA	NA	Negative	Negative	TN
927	4269014	40002144	Pilot	2022	3	23.5757	24.2062	Positive	Undetermined	Undetermined	29.6609	Negative	Negative	TN
928	4269015	40002144	Pilot	2022	3	23.5757	24.2062	Positive	Undetermined	Undetermined	31.3058	Negative	Negative	TN
929	4269016	40002144	Pilot	2022	3	23.5757	24.2062	Positive	Undetermined	Undetermined	30.3531	Negative	Negative	TN
930	4269017	40002144	Pilot	2022	3	23.5757	24.2062	Positive	Undetermined	Undetermined	31.839	Negative	Negative	TN
931	4269018	40002144	Pilot	2022	3	23.5757	24.2062	Positive	Undetermined	Undetermined	31.7827	Negative	Negative	TN
932	4269019	40002144	Pilot	2022	3	23.5757	24.2062	Positive	Undetermined	Undetermined	32.2637	Negative	Negative	TN
933	4269020	40002144	Pilot	2022	3	23.5757	24.2062	Positive	36.769	38.1075	32.958	Negative	Negative	TN
934	4269021	40002144	Pilot	2022	3	23.5757	24.2062	Positive	19.1007	19.1932	36.0177	Positive	Positive	TP
935	4269022	40002145	Pilot	2022	3	Undetermined	Undetermined	Negative	NA	NA	NA	Negative	Negative	TN
936	4269023	40002145	Pilot	2022	3	Undetermined	Undetermined	Negative	NA	NA	NA	Negative	Negative	TN
937	4269024	40002145	Pilot	2022	3	Undetermined	Undetermined	Negative	NA	NA	NA	Negative	Negative	TN
938	4269025	40002145	Pilot	2022	3	Undetermined	Undetermined	Negative	NA	NA	NA	Negative	Negative	TN
939	4269026	40002145	Pilot	2022	3	Undetermined	Undetermined	Negative	NA	NA	NA	Negative	Negative	TN
940	4269027	40002145	Pilot	2022	3	Undetermined	Undetermined	Negative	NA	NA	NA	Negative	Negative	TN
941	4269028	40002145	Pilot	2022	3	Undetermined	Undetermined	Negative	NA	NA	NA	Negative	Negative	TN
942	4269029	40002145	Pilot	2022	3	Undetermined	Undetermined	Negative	NA	NA	NA	Negative	Negative	TN
943	4269030	40002146	Pilot	2022	3	Undetermined	Undetermined	Negative	NA	NA	NA	Negative	Negative	TN
944	4269031	40002146	Pilot	2022	3	Undetermined	Undetermined	Negative	NA	NA	NA	Negative	Negative	TN
945	4269032	40002146	Pilot	2022	3	Undetermined	Undetermined	Negative	NA	NA	NA	Negative	Negative	TN
946	4269033	40002146	Pilot	2022	3	Undetermined	Undetermined	Negative	NA	NA	NA	Negative	Negative	TN
947	4269034	40002146	Pilot	2022	3	Undetermined	Undetermined	Negative	NA	NA	NA	Negative	Negative	TN
948	4269035	40002146	Pilot	2022	3	Undetermined	Undetermined	Negative	NA	NA	NA	Negative	Negative	TN
949	4269040	40002147	Pilot	2022	3	Undetermined	Undetermined	Negative	NA	NA	NA	Negative	Negative	TN
950	4269041	40002147	Pilot	2022	3	Undetermined	Undetermined	Negative	NA	NA	NA	Negative	Negative	TN
951	4269042	40002147	Pilot	2022	3	Undetermined	Undetermined	Negative	NA	NA	NA	Negative	Negative	TN
952	4269043	40002147	Pilot	2022	3	Undetermined	Undetermined	Negative	NA	NA	NA	Negative	Negative	TN
953	4269044	40002147	Pilot	2022	3	Undetermined	Undetermined	Negative	NA	NA	NA	Negative	Negative	TN
954	4269045	40002147	Pilot	2022	3	Undetermined	Undetermined	Negative	NA	NA	NA	Negative	Negative	TN
955	4269046	40002147	Pilot	2022	3	Undetermined	Undetermined	Negative	NA	NA	NA	Negative	Negative	TN
956	4269047	40002147	Pilot	2022	3	Undetermined	Undetermined	Negative	NA	NA	NA	Negative	Negative	TN
957	4269048	40002148	Pilot	2022	3	Undetermined	Undetermined	Negative	NA	NA	NA	Negative	Negative	TN
958	4269049	40002148	Pilot	2022	3	Undetermined	Undetermined	Negative	NA	NA	NA	Negative	Negative	TN
959	4269050	40002148	Pilot	2022	3	Undetermined	Undetermined	Negative	NA	NA	NA	Negative	Negative	TN
960	4269051	40002148	Pilot	2022	3	Undetermined	Undetermined	Negative	NA	NA	NA	Negative	Negative	TN
961	4269053	40002148	Pilot	2022	3	Undetermined	Undetermined	Negative	NA	NA	NA	Negative	Negative	TN
962	4269054	40002148	Pilot	2022	3	Undetermined	Undetermined	Negative	NA	NA	NA	Negative	Negative	TN
963	4269055	40002148	Pilot	2022	3	Undetermined	Undetermined	Negative	NA	NA	NA	Negative	Negative	TN
964	4269056	40002149	Pilot	2022	3	Undetermined	Undetermined	Negative	NA	NA	NA	Negative	Negative	TN
965	4269057	40002149	Pilot	2022	3	Undetermined	Undetermined	Negative	NA	NA	NA	Negative	Negative	TN
966	4269058	40002149	Pilot	2022	3	Undetermined	Undetermined	Negative	NA	NA	NA	Negative	Negative	TN
967	4269059	40002149	Pilot	2022	3	Undetermined	Undetermined	Negative	NA	NA	NA	Negative	Negative	TN
968	4269060	40002149	Pilot	2022	3	Undetermined	Undetermined	Negative	NA	NA	NA	Negative	Negative	TN
969	4269061	40002149	Pilot	2022	3	Undetermined	Undetermined	Negative	NA	NA	NA	Negative	Negative	TN
970	4269062	40002149	Pilot	2022	3	Undetermined	Undetermined	Negative	NA	NA	NA	Negative	Negative	TN
971	4269063	40002149	Pilot	2022	3	Undetermined	Undetermined	Negative	NA	NA	NA	Negative	Negative	TN
972	4269064	40002150	Pilot	2022	3	Undetermined	Undetermined	Negative	NA	NA	NA	Negative	Negative	TN
973	4269065	40002150	Pilot	2022	3	Undetermined	Undetermined	Negative	NA	NA	NA	Negative	Negative	TN
974	4269066	40002150	Pilot	2022	3	Undetermined	Undetermined	Negative	NA	NA	NA	Negative	Negative	TN
975	4269067	40002150	Pilot	2022	3	Undetermined	Undetermined	Negative	NA	NA	NA	Negative	Negative	TN
976	4269068	40002150	Pilot	2022	3	Undetermined	Undetermined	Negative	NA	NA	NA	Negative	Negative	TN
977	4269069	40002150	Pilot	2022	3	Undetermined	Undetermined	Negative	NA	NA	NA	Negative	Negative	TN
978	4269070	40002150	Pilot	2022	3	Undetermined	Undetermined	Negative	NA	NA	NA	Negative	Negative	TN
979	4269071	40002150	Pilot	2022	3	Undetermined	Undetermined	Negative	NA	NA	NA	Negative	Negative	TN
980	4269072	40002151	Pilot	2022	3	Undetermined	Undetermined	Negative	NA	NA	NA	Negative	Negative	TN
981	4269073	40002151	Pilot	2022	3	Undetermined	Undetermined	Negative	NA	NA	NA	Negative	Negative	TN
982	4269074	40002151	Pilot	2022	3	Undetermined	Undetermined	Negative	NA	NA	NA	Negative	Negative	TN
983	4269075	40002151	Pilot	2022	3	Undetermined	Undetermined	Negative	NA	NA	NA	Negative	Negative	TN
984	4269076	40002151	Pilot	2022	3	Undetermined	Undetermined	Negative	NA	NA	NA	Negative	Negative	TN
985	4269078	40002151	Pilot	2022	3	Undetermined	Undetermined	Negative	NA	NA	NA	Negative	Negative	TN
986	4269079	40002151	Pilot	2022	3	Undetermined	Undetermined	Negative	NA	NA	NA	Negative	Negative	TN
987	4269080	40002152	Pilot	2022	3	Undetermined	Undetermined	Negative	NA	NA	NA	Negative	Negative	TN
988	4269081	40002152	Pilot	2022	3	Undetermined	Undetermined	Negative	NA	NA	NA	Negative	Negative	TN
989	4269082	40002152	Pilot	2022	3	Undetermined	Undetermined	Negative	NA	NA	NA	Negative	Negative	TN
990	4269083	40002152	Pilot	2022	3	Undetermined	Undetermined	Negative	NA	NA	NA	Negative	Negative	TN
991	4269084	40002152	Pilot	2022	3	Undetermined	Undetermined	Negative	NA	NA	NA	Negative	Negative	TN
992	4269085	40002152	Pilot	2022	3	Undetermined	Undetermined	Negative	NA	NA	NA	Negative	Negative	TN
993	4269086	40002152	Pilot	2022	3	Undetermined	Undetermined	Negative	NA	NA	NA	Negative	Negative	TN
994	4269087	40002152	Pilot	2022	3	Undetermined	Undetermined	Negative	NA	NA	NA	Negative	Negative	TN
995	4269088	40002153	Pilot	2022	3	Undetermined	Undetermined	Negative	NA	NA	NA	Negative	Negative	TN
996	4269089	40002153	Pilot	2022	3	Undetermined	Undetermined	Negative	NA	NA	NA	Negative	Negative	TN
997	4269090	40002153	Pilot	2022	3	Undetermined	Undetermined	Negative	NA	NA	NA	Negative	Negative	TN
998	4269091	40002153	Pilot	2022	3	Undetermined	Undetermined	Negative	NA	NA	NA	Negative	Negative	TN
999	4269092	40002153	Pilot	2022	3	Undetermined	Undetermined	Negative	NA	NA	NA	Negative	Negative	TN
1000	4269093	40002153	Pilot	2022	3	Undetermined	Undetermined	Negative	NA	NA	NA	Negative	Negative	TN
1001	4269094	40002153	Pilot	2022	3	Undetermined	Undetermined	Negative	NA	NA	NA	Negative	Negative	TN
1002	4269095	40002153	Pilot	2022	3	Undetermined	Undetermined	Negative	NA	NA	NA	Negative	Negative	TN
1003	4269096	40002154	Pilot	2022	3	Undetermined	Undetermined	Negative	NA	NA	NA	Negative	Negative	TN
1004	4269097	40002154	Pilot	2022	3	Undetermined	Undetermined	Negative	NA	NA	NA	Negative	Negative	TN
1005	4269098	40002154	Pilot	2022	3	Undetermined	Undetermined	Negative	NA	NA	NA	Negative	Negative	TN
1006	4269099	40002154	Pilot	2022	3	Undetermined	Undetermined	Negative	NA	NA	NA	Negative	Negative	TN
1007	4269100	40002154	Pilot	2022	3	Undetermined	Undetermined	Negative	NA	NA	NA	Negative	Negative	TN
1008	4269101	40002154	Pilot	2022	3	Undetermined	Undetermined	Negative	NA	NA	NA	Negative	Negative	TN
1009	4269102	40002154	Pilot	2022	3	Undetermined	Undetermined	Negative	NA	NA	NA	Negative	Negative	TN
1010	4269103	40002154	Pilot	2022	3	Undetermined	Undetermined	Negative	NA	NA	NA	Negative	Negative	TN
1011	4269105	40002155	Pilot	2022	3	Undetermined	Undetermined	Negative	NA	NA	NA	Negative	Negative	TN
1012	4269106	40002155	Pilot	2022	3	Undetermined	Undetermined	Negative	NA	NA	NA	Negative	Negative	TN
1013	4269107	40002155	Pilot	2022	3	Undetermined	Undetermined	Negative	NA	NA	NA	Negative	Negative	TN
1014	4269108	40002155	Pilot	2022	3	Undetermined	Undetermined	Negative	NA	NA	NA	Negative	Negative	TN
1015	4269109	40002155	Pilot	2022	3	Undetermined	Undetermined	Negative	NA	NA	NA	Negative	Negative	TN
1016	4269110	40002155	Pilot	2022	3	Undetermined	Undetermined	Negative	NA	NA	NA	Negative	Negative	TN
1017	4269111	40002155	Pilot	2022	3	Undetermined	Undetermined	Negative	NA	NA	NA	Negative	Negative	TN
1018	4269112	40002156	Pilot	2022	3	Undetermined	Undetermined	Negative	NA	NA	NA	Negative	Negative	TN
1019	4269113	40002156	Pilot	2022	3	Undetermined	Undetermined	Negative	NA	NA	NA	Negative	Negative	TN
1020	4269114	40002156	Pilot	2022	3	Undetermined	Undetermined	Negative	NA	NA	NA	Negative	Negative	TN
1021	4269115	40002156	Pilot	2022	3	Undetermined	Undetermined	Negative	NA	NA	NA	Negative	Negative	TN
1022	4269116	40002156	Pilot	2022	3	Undetermined	Undetermined	Negative	NA	NA	NA	Negative	Negative	TN
1023	4269117	40002156	Pilot	2022	3	Undetermined	Undetermined	Negative	NA	NA	NA	Negative	Negative	TN
1024	4269118	40002156	Pilot	2022	3	Undetermined	Undetermined	Negative	NA	NA	NA	Negative	Negative	TN
1025	4269119	40002156	Pilot	2022	3	Undetermined	Undetermined	Negative	NA	NA	NA	Negative	Negative	TN
1026	4269120	40002157	Pilot	2022	3	Undetermined	Undetermined	Negative	NA	NA	NA	Negative	Negative	TN
1027	4269121	40002157	Pilot	2022	3	Undetermined	Undetermined	Negative	NA	NA	NA	Negative	Negative	TN
1028	4269122	40002157	Pilot	2022	3	Undetermined	Undetermined	Negative	NA	NA	NA	Negative	Negative	TN
1029	4269123	40002157	Pilot	2022	3	Undetermined	Undetermined	Negative	NA	NA	NA	Negative	Negative	TN
1030	4269124	40002157	Pilot	2022	3	Undetermined	Undetermined	Negative	NA	NA	NA	Negative	Negative	TN
1031	4269125	40002157	Pilot	2022	3	Undetermined	Undetermined	Negative	NA	NA	NA	Negative	Negative	TN
1032	4269126	40002157	Pilot	2022	3	Undetermined	Undetermined	Negative	NA	NA	NA	Negative	Negative	TN
1033	4269127	40002157	Pilot	2022	3	Undetermined	Undetermined	Negative	NA	NA	NA	Negative	Negative	TN
1034	4269128	40002158	Pilot	2022	3	Undetermined	Undetermined	Negative	NA	NA	NA	Negative	Negative	TN
1035	4269129	40002158	Pilot	2022	3	Undetermined	Undetermined	Negative	NA	NA	NA	Negative	Negative	TN
1036	4269130	40002158	Pilot	2022	3	Undetermined	Undetermined	Negative	NA	NA	NA	Negative	Negative	TN
1037	4269131	40002158	Pilot	2022	3	Undetermined	Undetermined	Negative	NA	NA	NA	Negative	Negative	TN
1038	4269132	40002158	Pilot	2022	3	Undetermined	Undetermined	Negative	NA	NA	NA	Negative	Negative	TN
1039	4269133	40002158	Pilot	2022	3	Undetermined	Undetermined	Negative	NA	NA	NA	Negative	Negative	TN
1040	4269134	40002158	Pilot	2022	3	Undetermined	Undetermined	Negative	NA	NA	NA	Negative	Negative	TN
1041	4269135	40002158	Pilot	2022	3	Undetermined	Undetermined	Negative	NA	NA	NA	Negative	Negative	TN
1042	4269141	40002159	Pilot	2022	3	Undetermined	Undetermined	Negative	NA	NA	NA	Negative	Negative	TN
1043	4269142	40002159	Pilot	2022	3	Undetermined	Undetermined	Negative	NA	NA	NA	Negative	Negative	TN
1044	4269143	40002159	Pilot	2022	3	Undetermined	Undetermined	Negative	NA	NA	NA	Negative	Negative	TN
1045	4269144	40002159	Pilot	2022	3	Undetermined	Undetermined	Negative	NA	NA	NA	Negative	Negative	TN
1046	4269145	40002159	Pilot	2022	3	Undetermined	Undetermined	Negative	NA	NA	NA	Negative	Negative	TN
1047	4269146	40002159	Pilot	2022	3	Undetermined	Undetermined	Negative	NA	NA	NA	Negative	Negative	TN
1048	4269147	40002159	Pilot	2022	3	Undetermined	Undetermined	Negative	NA	NA	NA	Negative	Negative	TN
1049	4269148	40002159	Pilot	2022	3	Undetermined	Undetermined	Negative	NA	NA	NA	Negative	Negative	TN
1050	4269149	40002160	Pilot	2022	3	Undetermined	Undetermined	Negative	NA	NA	NA	Negative	Negative	TN
1051	4269150	40002160	Pilot	2022	3	Undetermined	Undetermined	Negative	NA	NA	NA	Negative	Negative	TN
1052	4269151	40002160	Pilot	2022	3	Undetermined	Undetermined	Negative	NA	NA	NA	Negative	Negative	TN
1053	4269152	40002160	Pilot	2022	3	Undetermined	Undetermined	Negative	NA	NA	NA	Negative	Negative	TN
1054	4269153	40002160	Pilot	2022	3	Undetermined	Undetermined	Negative	NA	NA	NA	Negative	Negative	TN
1055	4269154	40002160	Pilot	2022	3	Undetermined	Undetermined	Negative	NA	NA	NA	Negative	Negative	TN
1056	4269155	40002160	Pilot	2022	3	Undetermined	Undetermined	Negative	NA	NA	NA	Negative	Negative	TN
1057	4269156	40002160	Pilot	2022	3	Undetermined	Undetermined	Negative	NA	NA	NA	Negative	Negative	TN
1058	4269157	40002161	Pilot	2022	3	Undetermined	Undetermined	Negative	NA	NA	NA	Negative	Negative	TN
1059	4269158	40002161	Pilot	2022	3	Undetermined	Undetermined	Negative	NA	NA	NA	Negative	Negative	TN
1060	4269159	40002161	Pilot	2022	3	Undetermined	Undetermined	Negative	NA	NA	NA	Negative	Negative	TN
1061	4269160	40002161	Pilot	2022	3	Undetermined	Undetermined	Negative	NA	NA	NA	Negative	Negative	TN
1062	4269161	40002161	Pilot	2022	3	Undetermined	Undetermined	Negative	NA	NA	NA	Negative	Negative	TN
1063	4269162	40002161	Pilot	2022	3	Undetermined	Undetermined	Negative	NA	NA	NA	Negative	Negative	TN
1064	4269163	40002161	Pilot	2022	3	Undetermined	Undetermined	Negative	NA	NA	NA	Negative	Negative	TN
1065	4269164	40002161	Pilot	2022	3	Undetermined	Undetermined	Negative	NA	NA	NA	Negative	Negative	TN
1066	4269165	40002162	Pilot	2022	3	Undetermined	Undetermined	Negative	NA	NA	NA	Negative	Negative	TN
1067	4269166	40002162	Pilot	2022	3	Undetermined	Undetermined	Negative	NA	NA	NA	Negative	Negative	TN
1068	4269167	40002162	Pilot	2022	3	Undetermined	Undetermined	Negative	NA	NA	NA	Negative	Negative	TN
1069	4269168	40002162	Pilot	2022	3	Undetermined	Undetermined	Negative	NA	NA	NA	Negative	Negative	TN
1070	4269169	40002162	Pilot	2022	3	Undetermined	Undetermined	Negative	NA	NA	NA	Negative	Negative	TN
1071	4269170	40002162	Pilot	2022	3	Undetermined	Undetermined	Negative	NA	NA	NA	Negative	Negative	TN
1072	4269171	40002162	Pilot	2022	3	Undetermined	Undetermined	Negative	NA	NA	NA	Negative	Negative	TN
1073	4269172	40002162	Pilot	2022	3	Undetermined	Undetermined	Negative	NA	NA	NA	Negative	Negative	TN
1074	4269173	40002163	Pilot	2022	3	Undetermined	Undetermined	Negative	NA	NA	NA	Negative	Negative	TN
1075	4269174	40002163	Pilot	2022	3	Undetermined	Undetermined	Negative	NA	NA	NA	Negative	Negative	TN
1076	4269175	40002163	Pilot	2022	3	Undetermined	Undetermined	Negative	NA	NA	NA	Negative	Negative	TN
1077	4269176	40002163	Pilot	2022	3	Undetermined	Undetermined	Negative	NA	NA	NA	Negative	Negative	TN
1078	4269177	40002163	Pilot	2022	3	Undetermined	Undetermined	Negative	NA	NA	NA	Negative	Negative	TN
1079	4269178	40002163	Pilot	2022	3	Undetermined	Undetermined	Negative	NA	NA	NA	Negative	Negative	TN
1080	4269179	40002163	Pilot	2022	3	Undetermined	Undetermined	Negative	NA	NA	NA	Negative	Negative	TN
1081	4269180	40002163	Pilot	2022	3	Undetermined	Undetermined	Negative	NA	NA	NA	Negative	Negative	TN
1082	4269181	40002164	Pilot	2022	3	Undetermined	Undetermined	Negative	NA	NA	NA	Negative	Negative	TN
1083	4269182	40002164	Pilot	2022	3	Undetermined	Undetermined	Negative	NA	NA	NA	Negative	Negative	TN
1084	4269183	40002164	Pilot	2022	3	Undetermined	Undetermined	Negative	NA	NA	NA	Negative	Negative	TN
1085	4269184	40002164	Pilot	2022	3	Undetermined	Undetermined	Negative	NA	NA	NA	Negative	Negative	TN
1086	4269185	40002164	Pilot	2022	3	Undetermined	Undetermined	Negative	NA	NA	NA	Negative	Negative	TN
1087	4269186	40002164	Pilot	2022	3	Undetermined	Undetermined	Negative	NA	NA	NA	Negative	Negative	TN
1088	4269190	40002165	Pilot	2022	3	22.3675	22.0878	Positive	Undetermined	Undetermined	34.1474	Negative	Negative	TN
1089	4269191	40002165	Pilot	2022	3	22.3675	22.0878	Positive	19.4386	19.2341	Undetermined	Positive	Positive	TP
1090	4269192	40002165	Pilot	2022	3	22.3675	22.0878	Positive	Undetermined	Undetermined	35.7684	Negative	Negative	TN
1091	4269193	40002165	Pilot	2022	3	22.3675	22.0878	Positive	Undetermined	Undetermined	33.6185	Negative	Negative	TN
1092	4269194	40002165	Pilot	2022	3	22.3675	22.0878	Positive	Undetermined	Undetermined	34.3131	Negative	Negative	TN
1093	4269195	40002165	Pilot	2022	3	22.3675	22.0878	Positive	Undetermined	Undetermined	33.8381	Negative	Negative	TN
1094	4269196	40002165	Pilot	2022	3	22.3675	22.0878	Positive	Undetermined	Undetermined	36.6836	Negative	Negative	TN
1095	4269197	40002165	Pilot	2022	3	22.3675	22.0878	Positive	Undetermined	Undetermined	28.7704	Negative	Negative	TN
1096	4269198	40002166	Pilot	2022	3	Undetermined	Undetermined	Negative	NA	NA	NA	Negative	Negative	TN
1097	4269199	40002166	Pilot	2022	3	Undetermined	Undetermined	Negative	NA	NA	NA	Negative	Negative	TN
1098	4269200	40002166	Pilot	2022	3	Undetermined	Undetermined	Negative	NA	NA	NA	Negative	Negative	TN
1099	4269201	40002166	Pilot	2022	3	Undetermined	Undetermined	Negative	NA	NA	NA	Negative	Negative	TN
1100	4269202	40002166	Pilot	2022	3	Undetermined	Undetermined	Negative	NA	NA	NA	Negative	Negative	TN
1101	4269203	40002166	Pilot	2022	3	Undetermined	Undetermined	Negative	NA	NA	NA	Negative	Negative	TN
1102	4269204	40002166	Pilot	2022	3	Undetermined	Undetermined	Negative	NA	NA	NA	Negative	Negative	TN
1103	4269205	40002166	Pilot	2022	3	Undetermined	Undetermined	Negative	NA	NA	NA	Negative	Negative	TN
1104	4269206	40002167	Pilot	2022	3	Undetermined	Undetermined	Negative	NA	NA	NA	Negative	Negative	TN
1105	4269207	40002167	Pilot	2022	3	Undetermined	Undetermined	Negative	NA	NA	NA	Negative	Negative	TN
1106	4269208	40002167	Pilot	2022	3	Undetermined	Undetermined	Negative	NA	NA	NA	Negative	Negative	TN
1107	4269209	40002167	Pilot	2022	3	Undetermined	Undetermined	Negative	NA	NA	NA	Negative	Negative	TN
1108	4269210	40002167	Pilot	2022	3	Undetermined	Undetermined	Negative	NA	NA	NA	Negative	Negative	TN
1109	4269211	40002167	Pilot	2022	3	Undetermined	Undetermined	Negative	NA	NA	NA	Negative	Negative	TN
1110	4269212	40002167	Pilot	2022	3	Undetermined	Undetermined	Negative	NA	NA	NA	Negative	Negative	TN
1111	4269213	40002167	Pilot	2022	3	Undetermined	Undetermined	Negative	NA	NA	NA	Negative	Negative	TN
1112	4269214	40002168	Pilot	2022	3	Undetermined	Undetermined	Negative	NA	NA	NA	Negative	Negative	TN
1113	4269215	40002168	Pilot	2022	3	Undetermined	Undetermined	Negative	NA	NA	NA	Negative	Negative	TN
1114	4269216	40002168	Pilot	2022	3	Undetermined	Undetermined	Negative	NA	NA	NA	Negative	Negative	TN
1115	4269217	40002168	Pilot	2022	3	Undetermined	Undetermined	Negative	NA	NA	NA	Negative	Negative	TN
1116	4269218	40002168	Pilot	2022	3	Undetermined	Undetermined	Negative	NA	NA	NA	Negative	Negative	TN
1117	4269219	40002168	Pilot	2022	3	Undetermined	Undetermined	Negative	NA	NA	NA	Negative	Negative	TN
1118	4269220	40002168	Pilot	2022	3	Undetermined	Undetermined	Negative	NA	NA	NA	Negative	Negative	TN
1119	4269221	40002168	Pilot	2022	3	Undetermined	Undetermined	Negative	NA	NA	NA	Negative	Negative	TN
1120	4269222	40002169	Pilot	2022	3	Undetermined	Undetermined	Negative	NA	NA	NA	Negative	Negative	TN
1121	4269223	40002169	Pilot	2022	3	Undetermined	Undetermined	Negative	NA	NA	NA	Negative	Negative	TN
1122	4269224	40002169	Pilot	2022	3	Undetermined	Undetermined	Negative	NA	NA	NA	Negative	Negative	TN
1123	4269225	40002169	Pilot	2022	3	Undetermined	Undetermined	Negative	NA	NA	NA	Negative	Negative	TN
1124	4269226	40002169	Pilot	2022	3	Undetermined	Undetermined	Negative	NA	NA	NA	Negative	Negative	TN
1125	4269227	40002169	Pilot	2022	3	Undetermined	Undetermined	Negative	NA	NA	NA	Negative	Negative	TN
1126	4269228	40002169	Pilot	2022	3	Undetermined	Undetermined	Negative	NA	NA	NA	Negative	Negative	TN
1127	4269039	40002170	Pilot	2022	3	Undetermined	Undetermined	Negative	Undetermined	Undetermined	31.5324	Negative	Negative	TN
1128	4269140	40002170	Pilot	2022	3	Undetermined	Undetermined	Negative	NA	NA	NA	Negative	Negative	TN
1129	4269236	40002170	Pilot	2022	3	Undetermined	Undetermined	Negative	NA	NA	NA	Negative	Negative	TN
1130	4269237	40002170	Pilot	2022	3	Undetermined	Undetermined	Negative	NA	NA	NA	Negative	Negative	TN
1131	4269239	40002170	Pilot	2022	3	Undetermined	Undetermined	Negative	NA	NA	NA	Negative	Negative	TN
1132	4269240	40002170	Pilot	2022	3	Undetermined	Undetermined	Negative	NA	NA	NA	Negative	Negative	TN
1133	4269241	40002170	Pilot	2022	3	Undetermined	Undetermined	Negative	NA	NA	NA	Negative	Negative	TN
1134	4269230	40002171	Pilot	2022	3	Undetermined	Undetermined	Negative	NA	NA	NA	Negative	Negative	TN
1135	4269231	40002171	Pilot	2022	3	Undetermined	Undetermined	Negative	NA	NA	NA	Negative	Negative	TN
1136	4269232	40002171	Pilot	2022	3	Undetermined	Undetermined	Negative	NA	NA	NA	Negative	Negative	TN
1137	4269233	40002171	Pilot	2022	3	Undetermined	Undetermined	Negative	NA	NA	NA	Negative	Negative	TN
1138	4269234	40002171	Pilot	2022	3	Undetermined	Undetermined	Negative	NA	NA	NA	Negative	Negative	TN
1139	4269235	40002171	Pilot	2022	3	Undetermined	Undetermined	Negative	NA	NA	NA	Negative	Negative	TN
1140	4269252	40002171	Pilot	2022	3	Undetermined	Undetermined	Negative	NA	NA	NA	Negative	Negative	TN
1141	4269253	40002171	Pilot	2022	3	Undetermined	Undetermined	Negative	NA	NA	NA	Negative	Negative	TN
1142	4269244	40002172	Pilot	2022	3	Undetermined	Undetermined	Negative	NA	NA	NA	Negative	Negative	TN
1143	4269245	40002172	Pilot	2022	3	Undetermined	Undetermined	Negative	NA	NA	NA	Negative	Negative	TN
1144	4269246	40002172	Pilot	2022	3	Undetermined	Undetermined	Negative	NA	NA	NA	Negative	Negative	TN
1145	4269247	40002172	Pilot	2022	3	Undetermined	Undetermined	Negative	NA	NA	NA	Negative	Negative	TN
1146	4269248	40002172	Pilot	2022	3	Undetermined	Undetermined	Negative	NA	NA	NA	Negative	Negative	TN
1147	4269249	40002172	Pilot	2022	3	Undetermined	Undetermined	Negative	NA	NA	NA	Negative	Negative	TN
1148	4269250	40002172	Pilot	2022	3	Undetermined	Undetermined	Negative	NA	NA	NA	Negative	Negative	TN
1149	4269251	40002172	Pilot	2022	3	Undetermined	Undetermined	Negative	NA	NA	NA	Negative	Negative	TN
1150	4269242	40002173	Pilot	2022	3	Undetermined	Undetermined	Negative	NA	NA	NA	Negative	Negative	TN
1151	4269243	40002173	Pilot	2022	3	Undetermined	Undetermined	Negative	NA	NA	NA	Negative	Negative	TN
1152	4269259	40002173	Pilot	2022	3	Undetermined	Undetermined	Negative	NA	NA	NA	Negative	Negative	TN
1153	4269260	40002173	Pilot	2022	3	Undetermined	Undetermined	Negative	NA	NA	NA	Negative	Negative	TN
1154	4269261	40002173	Pilot	2022	3	Undetermined	Undetermined	Negative	NA	NA	NA	Negative	Negative	TN
1155	4269262	40002173	Pilot	2022	3	Undetermined	Undetermined	Negative	NA	NA	NA	Negative	Negative	TN
1156	4269263	40002173	Pilot	2022	3	Undetermined	Undetermined	Negative	NA	NA	NA	Negative	Negative	TN
1157	4269264	40002173	Pilot	2022	3	Undetermined	Undetermined	Negative	NA	NA	NA	Negative	Negative	TN
1158	4269254	40002174	Pilot	2022	3	Undetermined	Undetermined	Negative	NA	NA	NA	Negative	Negative	TN
1159	4269255	40002174	Pilot	2022	3	Undetermined	Undetermined	Negative	NA	NA	NA	Negative	Negative	TN
1160	4269256	40002174	Pilot	2022	3	Undetermined	Undetermined	Negative	NA	NA	NA	Negative	Negative	TN
1161	4269257	40002174	Pilot	2022	3	Undetermined	Undetermined	Negative	NA	NA	NA	Negative	Negative	TN
1162	4269258	40002174	Pilot	2022	3	Undetermined	Undetermined	Negative	NA	NA	NA	Negative	Negative	TN
1163	4269265	40002174	Pilot	2022	3	Undetermined	Undetermined	Negative	NA	NA	NA	Negative	Negative	TN
1164	4269274	40002175	Pilot	2022	3	Undetermined	Undetermined	Negative	NA	NA	NA	Negative	Negative	TN
1165	4269275	40002175	Pilot	2022	3	Undetermined	Undetermined	Negative	NA	NA	NA	Negative	Negative	TN
1166	4269276	40002175	Pilot	2022	3	Undetermined	Undetermined	Negative	NA	NA	NA	Negative	Negative	TN
1167	4269277	40002175	Pilot	2022	3	Undetermined	Undetermined	Negative	NA	NA	NA	Negative	Negative	TN
1168	4269278	40002175	Pilot	2022	3	Undetermined	Undetermined	Negative	NA	NA	NA	Negative	Negative	TN
1169	4269279	40002175	Pilot	2022	3	Undetermined	Undetermined	Negative	NA	NA	NA	Negative	Negative	TN
1170	4269280	40002175	Pilot	2022	3	Undetermined	Undetermined	Negative	NA	NA	NA	Negative	Negative	TN
1171	4269281	40002175	Pilot	2022	3	Undetermined	Undetermined	Negative	NA	NA	NA	Negative	Negative	TN
1172	4269266	40002176	Pilot	2022	3	Undetermined	Undetermined	Negative	NA	NA	NA	Negative	Negative	TN
1173	4269267	40002176	Pilot	2022	3	Undetermined	Undetermined	Negative	NA	NA	NA	Negative	Negative	TN
1174	4269268	40002176	Pilot	2022	3	Undetermined	Undetermined	Negative	NA	NA	NA	Negative	Negative	TN
1175	4269269	40002176	Pilot	2022	3	Undetermined	Undetermined	Negative	NA	NA	NA	Negative	Negative	TN
1176	4269270	40002176	Pilot	2022	3	Undetermined	Undetermined	Negative	NA	NA	NA	Negative	Negative	TN
1177	4269271	40002176	Pilot	2022	3	Undetermined	Undetermined	Negative	NA	NA	NA	Negative	Negative	TN
1178	4269272	40002176	Pilot	2022	3	Undetermined	Undetermined	Negative	NA	NA	NA	Negative	Negative	TN
1179	4269273	40002176	Pilot	2022	3	Undetermined	Undetermined	Negative	NA	NA	NA	Negative	Negative	TN
1180	4269284	40002177	Pilot	2022	3	Undetermined	Undetermined	Negative	NA	NA	NA	Negative	Negative	TN
1181	4269285	40002177	Pilot	2022	3	Undetermined	Undetermined	Negative	NA	NA	NA	Negative	Negative	TN
1182	4269287	40002177	Pilot	2022	3	Undetermined	Undetermined	Negative	NA	NA	NA	Negative	Negative	TN
1183	4269288	40002177	Pilot	2022	3	Undetermined	Undetermined	Negative	NA	NA	NA	Negative	Negative	TN
1184	4269289	40002177	Pilot	2022	3	Undetermined	Undetermined	Negative	NA	NA	NA	Negative	Negative	TN
1185	4269290	40002177	Pilot	2022	3	Undetermined	Undetermined	Negative	NA	NA	NA	Negative	Negative	TN
1186	4269291	40002177	Pilot	2022	3	Undetermined	Undetermined	Negative	NA	NA	NA	Negative	Negative	TN
1187	4269292	40002178	Pilot	2022	3	Undetermined	Undetermined	Negative	NA	NA	NA	Negative	Negative	TN
1188	4269293	40002178	Pilot	2022	3	Undetermined	Undetermined	Negative	NA	NA	NA	Negative	Negative	TN
1189	4269294	40002178	Pilot	2022	3	Undetermined	Undetermined	Negative	NA	NA	NA	Negative	Negative	TN
1190	4269295	40002178	Pilot	2022	3	Undetermined	Undetermined	Negative	NA	NA	NA	Negative	Negative	TN
1191	4269296	40002178	Pilot	2022	3	Undetermined	Undetermined	Negative	NA	NA	NA	Negative	Negative	TN
1192	4269297	40002178	Pilot	2022	3	Undetermined	Undetermined	Negative	NA	NA	NA	Negative	Negative	TN
1193	4269298	40002178	Pilot	2022	3	Undetermined	Undetermined	Negative	NA	NA	NA	Negative	Negative	TN
1194	4269299	40002178	Pilot	2022	3	Undetermined	Undetermined	Negative	NA	NA	NA	Negative	Negative	TN
1195	4269300	40002179	Pilot	2022	3	Undetermined	Undetermined	Negative	NA	NA	NA	Negative	Negative	TN
1196	4269301	40002179	Pilot	2022	3	Undetermined	Undetermined	Negative	NA	NA	NA	Negative	Negative	TN
1197	4269302	40002179	Pilot	2022	3	Undetermined	Undetermined	Negative	NA	NA	NA	Negative	Negative	TN
1198	4269303	40002179	Pilot	2022	3	Undetermined	Undetermined	Negative	NA	NA	NA	Negative	Negative	TN
1199	4269304	40002179	Pilot	2022	3	Undetermined	Undetermined	Negative	NA	NA	NA	Negative	Negative	TN
1200	4269305	40002179	Pilot	2022	3	Undetermined	Undetermined	Negative	NA	NA	NA	Negative	Negative	TN
1201	4269306	40002179	Pilot	2022	3	Undetermined	Undetermined	Negative	NA	NA	NA	Negative	Negative	TN
1202	4269307	40002179	Pilot	2022	3	Undetermined	Undetermined	Negative	NA	NA	NA	Negative	Negative	TN
1203	4269312	40002181	Pilot	2022	3	Undetermined	Undetermined	Negative	NA	NA	NA	Negative	Negative	TN
1204	4269313	40002181	Pilot	2022	3	Undetermined	Undetermined	Negative	NA	NA	NA	Negative	Negative	TN
1205	4269314	40002181	Pilot	2022	3	Undetermined	Undetermined	Negative	NA	NA	NA	Negative	Negative	TN
1206	4269315	40002181	Pilot	2022	3	Undetermined	Undetermined	Negative	NA	NA	NA	Negative	Negative	TN
1207	4269316	40002181	Pilot	2022	3	Undetermined	Undetermined	Negative	NA	NA	NA	Negative	Negative	TN
1208	4269317	40002181	Pilot	2022	3	Undetermined	Undetermined	Negative	NA	NA	NA	Negative	Negative	TN
1209	4269318	40002181	Pilot	2022	3	Undetermined	Undetermined	Negative	NA	NA	NA	Negative	Negative	TN
1210	4269319	40002181	Pilot	2022	3	Undetermined	Undetermined	Negative	NA	NA	NA	Negative	Negative	TN
1211	4269308	40002182	Pilot	2022	3	Undetermined	Undetermined	Negative	NA	NA	NA	Negative	Negative	TN
1212	4269309	40002182	Pilot	2022	3	Undetermined	Undetermined	Negative	NA	NA	NA	Negative	Negative	TN
1213	4269310	40002182	Pilot	2022	3	Undetermined	Undetermined	Negative	NA	NA	NA	Negative	Negative	TN
1214	4269311	40002182	Pilot	2022	3	Undetermined	Undetermined	Negative	NA	NA	NA	Negative	Negative	TN
1215	4269321	40002182	Pilot	2022	3	Undetermined	Undetermined	Negative	NA	NA	NA	Negative	Negative	TN
1216	4269322	40002182	Pilot	2022	3	Undetermined	Undetermined	Negative	NA	NA	NA	Negative	Negative	TN
1217	4269323	40002182	Pilot	2022	3	Undetermined	Undetermined	Negative	NA	NA	NA	Negative	Negative	TN
1218	4269324	40002182	Pilot	2022	3	Undetermined	Undetermined	Negative	NA	NA	NA	Negative	Negative	TN
1219	4269325	40002183	Pilot	2022	3	Undetermined	Undetermined	Negative	NA	NA	NA	Negative	Negative	TN
1220	4269326	40002183	Pilot	2022	3	Undetermined	Undetermined	Negative	NA	NA	NA	Negative	Negative	TN
1221	4269327	40002183	Pilot	2022	3	Undetermined	Undetermined	Negative	NA	NA	NA	Negative	Negative	TN
1222	4269328	40002183	Pilot	2022	3	Undetermined	Undetermined	Negative	NA	NA	NA	Negative	Negative	TN
1223	4269329	40002183	Pilot	2022	3	Undetermined	Undetermined	Negative	NA	NA	NA	Negative	Negative	TN
1224	4269330	40002183	Pilot	2022	3	Undetermined	Undetermined	Negative	NA	NA	NA	Negative	Negative	TN
1225	4269331	40002183	Pilot	2022	3	Undetermined	Undetermined	Negative	NA	NA	NA	Negative	Negative	TN
1226	4269332	40002183	Pilot	2022	3	Undetermined	Undetermined	Negative	NA	NA	NA	Negative	Negative	TN
1227	4269333	40002184	Pilot	2022	3	26.1581	22.8163	Positive	Undetermined	Undetermined	31.0519	Negative	Negative	TN
1228	4269334	40002184	Pilot	2022	3	26.1581	22.8163	Positive	Undetermined	Undetermined	29.1523	Negative	Negative	TN
1229	4269335	40002184	Pilot	2022	3	26.1581	22.8163	Positive	Undetermined	Undetermined	33.9849	Negative	Negative	TN
1230	4269336	40002184	Pilot	2022	3	26.1581	22.8163	Positive	Undetermined	Undetermined	31.7162	Negative	Negative	TN
1231	4269337	40002184	Pilot	2022	3	26.1581	22.8163	Positive	Undetermined	Undetermined	26.9194	Negative	Negative	TN
1232	4269338	40002184	Pilot	2022	3	26.1581	22.8163	Positive	23.1782	18.9809	33.3709	Positive	Positive	TP
1233	4269339	40002184	Pilot	2022	3	26.1581	22.8163	Positive	Undetermined	Undetermined	31.7744	Negative	Negative	TN
1234	4269340	40002184	Pilot	2022	3	26.1581	22.8163	Positive	Undetermined	Undetermined	30.6098	Negative	Negative	TN
1235	4269341	40002185	Pilot	2022	3	Undetermined	Undetermined	Negative	NA	NA	NA	Negative	Negative	TN
1236	4269343	40002185	Pilot	2022	3	Undetermined	Undetermined	Negative	NA	NA	NA	Negative	Negative	TN
1237	4269344	40002185	Pilot	2022	3	Undetermined	Undetermined	Negative	NA	NA	NA	Negative	Negative	TN
1238	4269345	40002185	Pilot	2022	3	Undetermined	Undetermined	Negative	NA	NA	NA	Negative	Negative	TN
1239	4269346	40002185	Pilot	2022	3	Undetermined	Undetermined	Negative	NA	NA	NA	Negative	Negative	TN
1240	4269347	40002185	Pilot	2022	3	Undetermined	Undetermined	Negative	NA	NA	NA	Negative	Negative	TN
1241	4269349	40002185	Pilot	2022	3	Undetermined	Undetermined	Negative	NA	NA	NA	Negative	Negative	TN
1242	4269348	40002186	Pilot	2022	3	Undetermined	Undetermined	Negative	NA	NA	NA	Negative	Negative	TN
1243	4269350	40002186	Pilot	2022	3	Undetermined	Undetermined	Negative	NA	NA	NA	Negative	Negative	TN
1244	4269351	40002186	Pilot	2022	3	Undetermined	Undetermined	Negative	NA	NA	NA	Negative	Negative	TN
1245	4269352	40002186	Pilot	2022	3	Undetermined	Undetermined	Negative	NA	NA	NA	Negative	Negative	TN
1246	4269353	40002186	Pilot	2022	3	Undetermined	Undetermined	Negative	NA	NA	NA	Negative	Negative	TN
1247	4269354	40002186	Pilot	2022	3	Undetermined	Undetermined	Negative	NA	NA	NA	Negative	Negative	TN
1248	4269355	40002186	Pilot	2022	3	Undetermined	Undetermined	Negative	NA	NA	NA	Negative	Negative	TN
1249	4269356	40002186	Pilot	2022	3	Undetermined	Undetermined	Negative	NA	NA	NA	Negative	Negative	TN
1250	4269357	40002187	Pilot	2022	3	Undetermined	Undetermined	Negative	NA	NA	NA	Negative	Negative	TN
1251	4269358	40002187	Pilot	2022	3	Undetermined	Undetermined	Negative	NA	NA	NA	Negative	Negative	TN
1252	4269359	40002187	Pilot	2022	3	Undetermined	Undetermined	Negative	NA	NA	NA	Negative	Negative	TN
1253	4269360	40002187	Pilot	2022	3	Undetermined	Undetermined	Negative	NA	NA	NA	Negative	Negative	TN
1254	4269361	40002187	Pilot	2022	3	Undetermined	Undetermined	Negative	NA	NA	NA	Negative	Negative	TN
1255	4269362	40002187	Pilot	2022	3	Undetermined	Undetermined	Negative	NA	NA	NA	Negative	Negative	TN
1256	4269363	40002187	Pilot	2022	3	Undetermined	Undetermined	Negative	NA	NA	NA	Negative	Negative	TN
1257	4269364	40002187	Pilot	2022	3	Undetermined	Undetermined	Negative	NA	NA	NA	Negative	Negative	TN
1258	4269365	40002188	Pilot	2022	3	Undetermined	Undetermined	Negative	NA	NA	NA	Negative	Negative	TN
1259	4269366	40002188	Pilot	2022	3	Undetermined	Undetermined	Negative	NA	NA	NA	Negative	Negative	TN
1260	4269367	40002188	Pilot	2022	3	Undetermined	Undetermined	Negative	NA	NA	NA	Negative	Negative	TN
1261	4269368	40002188	Pilot	2022	3	Undetermined	Undetermined	Negative	NA	NA	NA	Negative	Negative	TN
1262	4269369	40002188	Pilot	2022	3	Undetermined	Undetermined	Negative	NA	NA	NA	Negative	Negative	TN
1263	4269370	40002188	Pilot	2022	3	Undetermined	Undetermined	Negative	NA	NA	NA	Negative	Negative	TN
1264	4269371	40002188	Pilot	2022	3	Undetermined	Undetermined	Negative	NA	NA	NA	Negative	Negative	TN
1265	4269372	40002188	Pilot	2022	3	Undetermined	Undetermined	Negative	NA	NA	NA	Negative	Negative	TN
1266	4269373	40002189	Pilot	2022	3	Undetermined	Undetermined	Negative	NA	NA	NA	Negative	Negative	TN
1267	4269374	40002189	Pilot	2022	3	Undetermined	Undetermined	Negative	NA	NA	NA	Negative	Negative	TN
1268	4269375	40002189	Pilot	2022	3	Undetermined	Undetermined	Negative	NA	NA	NA	Negative	Negative	TN
1269	4269376	40002189	Pilot	2022	3	Undetermined	Undetermined	Negative	NA	NA	NA	Negative	Negative	TN
1270	4269377	40002189	Pilot	2022	3	Undetermined	Undetermined	Negative	NA	NA	NA	Negative	Negative	TN
1271	4269378	40002189	Pilot	2022	3	Undetermined	Undetermined	Negative	NA	NA	NA	Negative	Negative	TN
1272	4269379	40002189	Pilot	2022	3	Undetermined	Undetermined	Negative	NA	NA	NA	Negative	Negative	TN
1273	4269380	40002189	Pilot	2022	3	Undetermined	Undetermined	Negative	NA	NA	NA	Negative	Negative	TN
1274	4269381	40002190	Pilot	2022	3	Undetermined	Undetermined	Negative	NA	NA	NA	Negative	Negative	TN
1275	4269382	40002190	Pilot	2022	3	Undetermined	Undetermined	Negative	NA	NA	NA	Negative	Negative	TN
1276	4269383	40002190	Pilot	2022	3	Undetermined	Undetermined	Negative	NA	NA	NA	Negative	Negative	TN
1277	4269384	40002190	Pilot	2022	3	Undetermined	Undetermined	Negative	NA	NA	NA	Negative	Negative	TN
1278	4269385	40002190	Pilot	2022	3	Undetermined	Undetermined	Negative	NA	NA	NA	Negative	Negative	TN
1279	4269386	40002190	Pilot	2022	3	Undetermined	Undetermined	Negative	NA	NA	NA	Negative	Negative	TN
1280	4269387	40002190	Pilot	2022	3	Undetermined	Undetermined	Negative	NA	NA	NA	Negative	Negative	TN
1281	4269388	40002190	Pilot	2022	3	Undetermined	Undetermined	Negative	NA	NA	NA	Negative	Negative	TN
1282	4269389	40002191	Pilot	2022	3	Undetermined	Undetermined	Negative	NA	NA	NA	Negative	Negative	TN
1283	4269390	40002191	Pilot	2022	3	Undetermined	Undetermined	Negative	NA	NA	NA	Negative	Negative	TN
1284	4269391	40002191	Pilot	2022	3	Undetermined	Undetermined	Negative	NA	NA	NA	Negative	Negative	TN
1285	4269392	40002191	Pilot	2022	3	Undetermined	Undetermined	Negative	NA	NA	NA	Negative	Negative	TN
1286	4269393	40002191	Pilot	2022	3	Undetermined	Undetermined	Negative	NA	NA	NA	Negative	Negative	TN
1287	4269394	40002191	Pilot	2022	3	Undetermined	Undetermined	Negative	NA	NA	NA	Negative	Negative	TN
1288	4269395	40002191	Pilot	2022	3	Undetermined	Undetermined	Negative	NA	NA	NA	Negative	Negative	TN
1289	4269396	40002191	Pilot	2022	3	Undetermined	Undetermined	Negative	NA	NA	NA	Negative	Negative	TN
1290	4269397	40002192	Pilot	2022	3	Undetermined	Undetermined	Negative	NA	NA	NA	Negative	Negative	TN
1291	4269398	40002192	Pilot	2022	3	Undetermined	Undetermined	Negative	NA	NA	NA	Negative	Negative	TN
1292	4269399	40002192	Pilot	2022	3	Undetermined	Undetermined	Negative	NA	NA	NA	Negative	Negative	TN
1293	4269400	40002192	Pilot	2022	3	Undetermined	Undetermined	Negative	NA	NA	NA	Negative	Negative	TN
1294	4269401	40002192	Pilot	2022	3	Undetermined	Undetermined	Negative	NA	NA	NA	Negative	Negative	TN
1295	4269402	40002192	Pilot	2022	3	Undetermined	Undetermined	Negative	NA	NA	NA	Negative	Negative	TN
1296	4269403	40002192	Pilot	2022	3	Undetermined	Undetermined	Negative	NA	NA	NA	Negative	Negative	TN
1297	4269404	40002192	Pilot	2022	3	Undetermined	Undetermined	Negative	NA	NA	NA	Negative	Negative	TN
1298	4269405	40002193	Pilot	2022	3	Undetermined	Undetermined	Negative	NA	NA	NA	Negative	Negative	TN
1299	4269406	40002193	Pilot	2022	3	Undetermined	Undetermined	Negative	NA	NA	NA	Negative	Negative	TN
1300	4269408	40002193	Pilot	2022	3	Undetermined	Undetermined	Negative	NA	NA	NA	Negative	Negative	TN
1301	4269409	40002193	Pilot	2022	3	Undetermined	Undetermined	Negative	NA	NA	NA	Negative	Negative	TN
1302	4269410	40002193	Pilot	2022	3	Undetermined	Undetermined	Negative	NA	NA	NA	Negative	Negative	TN
1303	4269411	40002193	Pilot	2022	3	Undetermined	Undetermined	Negative	NA	NA	NA	Negative	Negative	TN
1304	4269412	40002193	Pilot	2022	3	Undetermined	Undetermined	Negative	NA	NA	NA	Negative	Negative	TN
1305	4269413	40002194	Pilot	2022	3	Undetermined	Undetermined	Negative	NA	NA	NA	Negative	Negative	TN
1306	4269414	40002194	Pilot	2022	3	Undetermined	Undetermined	Negative	NA	NA	NA	Negative	Negative	TN
1307	4269415	40002194	Pilot	2022	3	Undetermined	Undetermined	Negative	NA	NA	NA	Negative	Negative	TN
1308	4269416	40002194	Pilot	2022	3	Undetermined	Undetermined	Negative	NA	NA	NA	Negative	Negative	TN
1309	4269417	40002194	Pilot	2022	3	Undetermined	Undetermined	Negative	NA	NA	NA	Negative	Negative	TN
1310	4269418	40002194	Pilot	2022	3	Undetermined	Undetermined	Negative	NA	NA	NA	Negative	Negative	TN
1311	4269419	40002194	Pilot	2022	3	Undetermined	Undetermined	Negative	NA	NA	NA	Negative	Negative	TN
1312	4269420	40002194	Pilot	2022	3	Undetermined	Undetermined	Negative	NA	NA	NA	Negative	Negative	TN
1313	4269421	40002195	Pilot	2022	3	Undetermined	Undetermined	Negative	NA	NA	NA	Negative	Negative	TN
1314	4269422	40002195	Pilot	2022	3	Undetermined	Undetermined	Negative	NA	NA	NA	Negative	Negative	TN
1315	4269423	40002195	Pilot	2022	3	Undetermined	Undetermined	Negative	NA	NA	NA	Negative	Negative	TN
1316	4269424	40002195	Pilot	2022	3	Undetermined	Undetermined	Negative	NA	NA	NA	Negative	Negative	TN
1317	4269425	40002195	Pilot	2022	3	Undetermined	Undetermined	Negative	NA	NA	NA	Negative	Negative	TN
1318	4269426	40002195	Pilot	2022	3	Undetermined	Undetermined	Negative	NA	NA	NA	Negative	Negative	TN
1319	4269427	40002195	Pilot	2022	3	Undetermined	Undetermined	Negative	NA	NA	NA	Negative	Negative	TN
1320	4269428	40002195	Pilot	2022	3	Undetermined	Undetermined	Negative	NA	NA	NA	Negative	Negative	TN
1321	4269430	40002196	Pilot	2022	3	Undetermined	Undetermined	Negative	NA	NA	NA	Negative	Negative	TN
1322	4269431	40002196	Pilot	2022	3	Undetermined	Undetermined	Negative	NA	NA	NA	Negative	Negative	TN
1323	4269432	40002196	Pilot	2022	3	Undetermined	Undetermined	Negative	NA	NA	NA	Negative	Negative	TN
1324	4269433	40002196	Pilot	2022	3	Undetermined	Undetermined	Negative	NA	NA	NA	Negative	Negative	TN
1325	4269434	40002196	Pilot	2022	3	Undetermined	Undetermined	Negative	NA	NA	NA	Negative	Negative	TN
1326	4269435	40002196	Pilot	2022	3	Undetermined	Undetermined	Negative	NA	NA	NA	Negative	Negative	TN
1327	4269436	40002196	Pilot	2022	3	Undetermined	Undetermined	Negative	NA	NA	NA	Negative	Negative	TN
1328	4269437	40002196	Pilot	2022	3	Undetermined	Undetermined	Negative	NA	NA	NA	Negative	Negative	TN
1329	4269438	40002197	Pilot	2022	3	Undetermined	Undetermined	Negative	NA	NA	NA	Negative	Negative	TN
1330	4269439	40002197	Pilot	2022	3	Undetermined	Undetermined	Negative	NA	NA	NA	Negative	Negative	TN
1331	4269440	40002197	Pilot	2022	3	Undetermined	Undetermined	Negative	NA	NA	NA	Negative	Negative	TN
1332	4269441	40002197	Pilot	2022	3	Undetermined	Undetermined	Negative	NA	NA	NA	Negative	Negative	TN
1333	4269442	40002197	Pilot	2022	3	Undetermined	Undetermined	Negative	NA	NA	NA	Negative	Negative	TN
1334	4269443	40002197	Pilot	2022	3	Undetermined	Undetermined	Negative	NA	NA	NA	Negative	Negative	TN
1335	4269444	40002197	Pilot	2022	3	Undetermined	Undetermined	Negative	NA	NA	NA	Negative	Negative	TN
1336	4269445	40002197	Pilot	2022	3	Undetermined	Undetermined	Negative	NA	NA	NA	Negative	Negative	TN
1337	4269446	40002198	Pilot	2022	3	Undetermined	Undetermined	Negative	NA	NA	NA	Negative	Negative	TN
1338	4269447	40002198	Pilot	2022	3	Undetermined	Undetermined	Negative	NA	NA	NA	Negative	Negative	TN
1339	4269448	40002198	Pilot	2022	3	Undetermined	Undetermined	Negative	NA	NA	NA	Negative	Negative	TN
1340	4269449	40002198	Pilot	2022	3	Undetermined	Undetermined	Negative	NA	NA	NA	Negative	Negative	TN
1341	4269450	40002198	Pilot	2022	3	Undetermined	Undetermined	Negative	NA	NA	NA	Negative	Negative	TN
1342	4269451	40002198	Pilot	2022	3	Undetermined	Undetermined	Negative	NA	NA	NA	Negative	Negative	TN
1343	4269452	40002198	Pilot	2022	3	Undetermined	Undetermined	Negative	NA	NA	NA	Negative	Negative	TN
1344	4269453	40002198	Pilot	2022	3	Undetermined	Undetermined	Negative	NA	NA	NA	Negative	Negative	TN
1345	4269454	40002199	Pilot	2022	3	Undetermined	Undetermined	Negative	NA	NA	NA	Negative	Negative	TN
1346	4269455	40002199	Pilot	2022	3	Undetermined	Undetermined	Negative	NA	NA	NA	Negative	Negative	TN
1347	4269456	40002199	Pilot	2022	3	Undetermined	Undetermined	Negative	NA	NA	NA	Negative	Negative	TN
1348	4269457	40002199	Pilot	2022	3	Undetermined	Undetermined	Negative	NA	NA	NA	Negative	Negative	TN
1349	4269458	40002199	Pilot	2022	3	Undetermined	Undetermined	Negative	NA	NA	NA	Negative	Negative	TN
1350	4269459	40002199	Pilot	2022	3	Undetermined	Undetermined	Negative	NA	NA	NA	Negative	Negative	TN
1351	4269460	40002199	Pilot	2022	3	Undetermined	Undetermined	Negative	NA	NA	NA	Negative	Negative	TN
1352	4269461	40002199	Pilot	2022	3	Undetermined	Undetermined	Negative	NA	NA	NA	Negative	Negative	TN
1353	4269462	40002200	Pilot	2022	3	Undetermined	Undetermined	Negative	NA	NA	NA	Negative	Negative	TN
1354	4269463	40002200	Pilot	2022	3	Undetermined	Undetermined	Negative	NA	NA	NA	Negative	Negative	TN
1355	4269464	40002200	Pilot	2022	3	Undetermined	Undetermined	Negative	NA	NA	NA	Negative	Negative	TN
1356	4269465	40002200	Pilot	2022	3	Undetermined	Undetermined	Negative	NA	NA	NA	Negative	Negative	TN
1357	4269466	40002200	Pilot	2022	3	Undetermined	Undetermined	Negative	NA	NA	NA	Negative	Negative	TN
1358	4269467	40002200	Pilot	2022	3	Undetermined	Undetermined	Negative	NA	NA	NA	Negative	Negative	TN
1359	4269469	40002200	Pilot	2022	3	Undetermined	Undetermined	Negative	NA	NA	NA	Negative	Negative	TN
1360	4269470	40002201	Pilot	2022	3	NA	NA	Negative	Undetermined	Undetermined	32.2981	Negative	Negative	TN
1361	4269471	40002201	Pilot	2022	3	NA	NA	Negative	Undetermined	Undetermined	33.1177	Negative	Negative	TN
1362	4269472	40002202	Pilot	2022	3	Undetermined	Undetermined	Negative	Undetermined	Undetermined	31.1303	Negative	Negative	TN
1363	4269473	40002202	Pilot	2022	3	Undetermined	Undetermined	Negative	Undetermined	Undetermined	34.8823	Negative	Negative	TN
1364	4269474	40002202	Pilot	2022	3	Undetermined	Undetermined	Negative	Undetermined	Undetermined	35.8252	Negative	Negative	TN
1365	4269475	40002202	Pilot	2022	3	Undetermined	Undetermined	Negative	Undetermined	Undetermined	39.5243	Negative	Negative	TN
1366	4269476	40002202	Pilot	2022	3	Undetermined	Undetermined	Negative	Undetermined	Undetermined	39.2388	Negative	Negative	TN
1367	4269477	40002202	Pilot	2022	3	Undetermined	Undetermined	Negative	Undetermined	Undetermined	34.6649	Negative	Negative	TN
1368	4269478	40002202	Pilot	2022	3	Undetermined	Undetermined	Negative	Undetermined	Undetermined	34.0114	Negative	Negative	TN
1369	4269479	40002202	Pilot	2022	3	Undetermined	Undetermined	Negative	Undetermined	Undetermined	35.3036	Negative	Negative	TN
1370	4269480	40002203	Pilot	2022	3	Undetermined	Undetermined	Negative	Undetermined	Undetermined	33.7528	Negative	Negative	TN
1371	4269481	40002203	Pilot	2022	3	Undetermined	Undetermined	Negative	Undetermined	Undetermined	33.4883	Negative	Negative	TN
1372	4269482	40002203	Pilot	2022	3	Undetermined	Undetermined	Negative	Undetermined	Undetermined	37.4512	Negative	Negative	TN
1373	4269483	40002203	Pilot	2022	3	Undetermined	Undetermined	Negative	Undetermined	Undetermined	34.1339	Negative	Negative	TN
1374	4269484	40002203	Pilot	2022	3	Undetermined	Undetermined	Negative	Undetermined	Undetermined	35.3395	Negative	Negative	TN
1375	4269485	40002203	Pilot	2022	3	Undetermined	Undetermined	Negative	Undetermined	Undetermined	36.0309	Negative	Negative	TN
1376	4269486	40002203	Pilot	2022	3	Undetermined	Undetermined	Negative	Undetermined	Undetermined	34.3641	Negative	Negative	TN
1377	4269487	40002203	Pilot	2022	3	Undetermined	Undetermined	Negative	Undetermined	Undetermined	34.793	Negative	Negative	TN
1378	4269488	40002204	Pilot	2022	3	Undetermined	Undetermined	Negative	Undetermined	Undetermined	37.6583	Negative	Negative	TN
1379	4269489	40002204	Pilot	2022	3	Undetermined	Undetermined	Negative	Undetermined	Undetermined	39.5356	Negative	Negative	TN
1380	4269490	40002204	Pilot	2022	3	Undetermined	Undetermined	Negative	Undetermined	Undetermined	37.7408	Negative	Negative	TN
1381	4269491	40002204	Pilot	2022	3	Undetermined	Undetermined	Negative	Undetermined	Undetermined	37.4653	Negative	Negative	TN
1382	4269492	40002204	Pilot	2022	3	Undetermined	Undetermined	Negative	Undetermined	Undetermined	33.245	Negative	Negative	TN
1383	4269493	40002204	Pilot	2022	3	Undetermined	Undetermined	Negative	Undetermined	Undetermined	38.0525	Negative	Negative	TN
1384	4269494	40002204	Pilot	2022	3	Undetermined	Undetermined	Negative	Undetermined	Undetermined	34.6708	Negative	Negative	TN
1385	4269495	40002204	Pilot	2022	3	Undetermined	Undetermined	Negative	Undetermined	Undetermined	33.0756	Negative	Negative	TN
1386	4269496	40002205	Pilot	2022	3	Undetermined	Undetermined	Negative	Undetermined	Undetermined	36.6346	Negative	Negative	TN
1387	4269497	40002205	Pilot	2022	3	Undetermined	Undetermined	Negative	Undetermined	Undetermined	34.3201	Negative	Negative	TN
1388	4269498	40002205	Pilot	2022	3	Undetermined	Undetermined	Negative	Undetermined	Undetermined	36.4076	Negative	Negative	TN
1389	4269499	40002205	Pilot	2022	3	Undetermined	Undetermined	Negative	Undetermined	Undetermined	37.6955	Negative	Negative	TN
1390	4269500	40002205	Pilot	2022	3	Undetermined	Undetermined	Negative	Undetermined	Undetermined	38.2545	Negative	Negative	TN
1391	4269501	40002205	Pilot	2022	3	Undetermined	Undetermined	Negative	Undetermined	Undetermined	36.8311	Negative	Negative	TN
1392	4269502	40002205	Pilot	2022	3	Undetermined	Undetermined	Negative	Undetermined	Undetermined	36.4727	Negative	Negative	TN
1393	4269503	40002205	Pilot	2022	3	Undetermined	Undetermined	Negative	Undetermined	Undetermined	35.1248	Negative	Negative	TN
1394	4269504	40002206	Pilot	2022	3	Undetermined	Undetermined	Negative	Undetermined	Undetermined	35.3293	Negative	Negative	TN
1395	4269505	40002206	Pilot	2022	3	Undetermined	Undetermined	Negative	Undetermined	Undetermined	37.8158	Negative	Negative	TN
1396	4269506	40002206	Pilot	2022	3	Undetermined	Undetermined	Negative	Undetermined	Undetermined	36.0634	Negative	Negative	TN
1397	4269507	40002206	Pilot	2022	3	Undetermined	Undetermined	Negative	Undetermined	Undetermined	36.4412	Negative	Negative	TN
1398	4269508	40002206	Pilot	2022	3	Undetermined	Undetermined	Negative	Undetermined	Undetermined	33.7937	Negative	Negative	TN
1399	4269509	40002206	Pilot	2022	3	Undetermined	Undetermined	Negative	Undetermined	Undetermined	31.3178	Negative	Negative	TN
1400	4269510	40002206	Pilot	2022	3	Undetermined	Undetermined	Negative	Undetermined	Undetermined	36.8213	Negative	Negative	TN
1401	4269511	40002206	Pilot	2022	3	Undetermined	Undetermined	Negative	Undetermined	Undetermined	38.4967	Negative	Negative	TN
1402	4269512	40002207	Pilot	2022	3	Undetermined	Undetermined	Negative	Undetermined	Undetermined	NA	Negative	Negative	TN
1403	4269513	40002207	Pilot	2022	3	Undetermined	Undetermined	Negative	Undetermined	Undetermined	NA	Negative	Negative	TN
1404	4269514	40002207	Pilot	2022	3	Undetermined	Undetermined	Negative	Undetermined	Undetermined	NA	Negative	Negative	TN
1405	4269515	40002207	Pilot	2022	3	Undetermined	Undetermined	Negative	Undetermined	Undetermined	NA	Negative	Negative	TN
1406	4269516	40002207	Pilot	2022	3	Undetermined	Undetermined	Negative	Undetermined	Undetermined	NA	Negative	Negative	TN
1407	4269517	40002207	Pilot	2022	3	Undetermined	Undetermined	Negative	Undetermined	Undetermined	NA	Negative	Negative	TN
1408	4269518	40002207	Pilot	2022	3	Undetermined	Undetermined	Negative	Undetermined	Undetermined	NA	Negative	Negative	TN
1409	4269519	40002207	Pilot	2022	3	Undetermined	Undetermined	Negative	Undetermined	Undetermined	NA	Negative	Negative	TN
1410	4269523	40002208	Pilot	2022	3	Undetermined	Undetermined	Negative	Undetermined	Undetermined	NA	Negative	Negative	TN
1411	4269524	40002208	Pilot	2022	3	Undetermined	Undetermined	Negative	Undetermined	Undetermined	NA	Negative	Negative	TN
1412	4269525	40002208	Pilot	2022	3	Undetermined	Undetermined	Negative	Undetermined	Undetermined	NA	Negative	Negative	TN
1413	4269526	40002208	Pilot	2022	3	Undetermined	Undetermined	Negative	Undetermined	Undetermined	NA	Negative	Negative	TN
1414	4269527	40002208	Pilot	2022	3	Undetermined	Undetermined	Negative	Undetermined	Undetermined	NA	Negative	Negative	TN
1415	4269528	40002208	Pilot	2022	3	Undetermined	Undetermined	Negative	Undetermined	Undetermined	NA	Negative	Negative	TN
1416	4269529	40002208	Pilot	2022	3	Undetermined	Undetermined	Negative	Undetermined	Undetermined	NA	Negative	Negative	TN
1417	4269530	40002208	Pilot	2022	3	Undetermined	Undetermined	Negative	Undetermined	Undetermined	NA	Negative	Negative	TN
1418	4269531	40002209	Pilot	2022	3	Undetermined	Undetermined	Negative	Undetermined	Undetermined	NA	Negative	Negative	TN
1419	4269532	40002209	Pilot	2022	3	Undetermined	Undetermined	Negative	Undetermined	Undetermined	NA	Negative	Negative	TN
1420	4269533	40002209	Pilot	2022	3	Undetermined	Undetermined	Negative	Undetermined	Undetermined	NA	Negative	Negative	TN
1421	4269534	40002209	Pilot	2022	3	Undetermined	Undetermined	Negative	Undetermined	Undetermined	NA	Negative	Negative	TN
1422	4269535	40002209	Pilot	2022	3	Undetermined	Undetermined	Negative	Undetermined	Undetermined	NA	Negative	Negative	TN
1423	4269536	40002209	Pilot	2022	3	Undetermined	Undetermined	Negative	Undetermined	Undetermined	NA	Negative	Negative	TN
1424	4269537	40002209	Pilot	2022	3	Undetermined	Undetermined	Negative	Undetermined	Undetermined	NA	Negative	Negative	TN
1425	4269538	40002209	Pilot	2022	3	Undetermined	Undetermined	Negative	Undetermined	Undetermined	NA	Negative	Negative	TN
1426	4259766	40002210	Pilot	2022	3	Undetermined	Undetermined	Negative	Undetermined	Undetermined	NA	Negative	Negative	TN
1427	4269539	40002210	Pilot	2022	3	Undetermined	Undetermined	Negative	Undetermined	Undetermined	NA	Negative	Negative	TN
1428	4269540	40002210	Pilot	2022	3	Undetermined	Undetermined	Negative	Undetermined	Undetermined	NA	Negative	Negative	TN
1429	4269541	40002210	Pilot	2022	3	Undetermined	Undetermined	Negative	Undetermined	Undetermined	NA	Negative	Negative	TN
1430	4269542	40002210	Pilot	2022	3	Undetermined	Undetermined	Negative	Undetermined	Undetermined	NA	Negative	Negative	TN
1431	4269543	40002210	Pilot	2022	3	Undetermined	Undetermined	Negative	Undetermined	Undetermined	NA	Negative	Negative	TN
1432	4269544	40002210	Pilot	2022	3	Undetermined	Undetermined	Negative	Undetermined	Undetermined	NA	Negative	Negative	TN
1433	4269545	40002210	Pilot	2022	3	Undetermined	Undetermined	Negative	Undetermined	Undetermined	NA	Negative	Negative	TN
1434	4269548	40002211	Pilot	2022	3	Undetermined	Undetermined	Negative	Undetermined	Undetermined	NA	Negative	Negative	TN
1435	4269549	40002211	Pilot	2022	3	Undetermined	Undetermined	Negative	Undetermined	Undetermined	NA	Negative	Negative	TN
1436	4269550	40002211	Pilot	2022	3	Undetermined	Undetermined	Negative	Undetermined	Undetermined	NA	Negative	Negative	TN
1437	4269551	40002211	Pilot	2022	3	Undetermined	Undetermined	Negative	Undetermined	Undetermined	NA	Negative	Negative	TN
1438	4269552	40002211	Pilot	2022	3	Undetermined	Undetermined	Negative	Undetermined	Undetermined	NA	Negative	Negative	TN
1439	4269553	40002211	Pilot	2022	3	Undetermined	Undetermined	Negative	Undetermined	Undetermined	NA	Negative	Negative	TN
1440	4269554	40002211	Pilot	2022	3	Undetermined	Undetermined	Negative	Undetermined	Undetermined	NA	Negative	Negative	TN
1441	4269555	40002211	Pilot	2022	3	Undetermined	Undetermined	Negative	Undetermined	Undetermined	NA	Negative	Negative	TN
1442	4269556	40002212	Pilot	2022	3	Undetermined	Undetermined	Negative	Undetermined	Undetermined	NA	Negative	Negative	TN
1443	4269557	40002212	Pilot	2022	3	Undetermined	Undetermined	Negative	Undetermined	Undetermined	NA	Negative	Negative	TN
1444	4269558	40002212	Pilot	2022	3	Undetermined	Undetermined	Negative	Undetermined	Undetermined	NA	Negative	Negative	TN
1445	4269559	40002212	Pilot	2022	3	Undetermined	Undetermined	Negative	Undetermined	Undetermined	NA	Negative	Negative	TN
1446	4269560	40002212	Pilot	2022	3	Undetermined	Undetermined	Negative	Undetermined	Undetermined	NA	Negative	Negative	TN
1447	4269561	40002212	Pilot	2022	3	Undetermined	Undetermined	Negative	Undetermined	Undetermined	NA	Negative	Negative	TN
1448	4269562	40002212	Pilot	2022	3	Undetermined	Undetermined	Negative	Undetermined	Undetermined	NA	Negative	Negative	TN
1449	4269563	40002212	Pilot	2022	3	Undetermined	Undetermined	Negative	Undetermined	Undetermined	NA	Negative	Negative	TN
1450	4269564	40002213	Pilot	2022	3	Undetermined	Undetermined	Negative	Undetermined	Undetermined	NA	Negative	Negative	TN
1451	4269565	40002213	Pilot	2022	3	Undetermined	Undetermined	Negative	Undetermined	Undetermined	NA	Negative	Negative	TN
1452	4269566	40002213	Pilot	2022	3	Undetermined	Undetermined	Negative	Undetermined	Undetermined	NA	Negative	Negative	TN
1453	4269567	40002213	Pilot	2022	3	Undetermined	Undetermined	Negative	Undetermined	Undetermined	NA	Negative	Negative	TN
1454	4269568	40002213	Pilot	2022	3	Undetermined	Undetermined	Negative	Undetermined	Undetermined	NA	Negative	Negative	TN
1455	4269569	40002213	Pilot	2022	3	Undetermined	Undetermined	Negative	Undetermined	Undetermined	NA	Negative	Negative	TN
1456	4269570	40002213	Pilot	2022	3	Undetermined	Undetermined	Negative	Undetermined	Undetermined	NA	Negative	Negative	TN
1457	4269571	40002213	Pilot	2022	3	Undetermined	Undetermined	Negative	Undetermined	Undetermined	NA	Negative	Negative	TN
1458	4269572	40002214	Pilot	2022	3	37.7057	Undetermined	Positive	Undetermined	Undetermined	34.9796	Negative	Negative	TN
1459	4269573	40002214	Pilot	2022	3	37.7057	Undetermined	Positive	Undetermined	Undetermined	33.6083	Negative	Negative	TN
1460	4269574	40002214	Pilot	2022	3	37.7057	Undetermined	Positive	Undetermined	Undetermined	29.7493	Negative	Negative	TN
1461	4269575	40002214	Pilot	2022	3	37.7057	Undetermined	Positive	36.9442	35.3755	35.5713	Positive	Negative	FP
1462	4269576	40002214	Pilot	2022	3	37.7057	Undetermined	Positive	Undetermined	Undetermined	34.8565	Negative	Negative	TN
1463	4269577	40002214	Pilot	2022	3	37.7057	Undetermined	Positive	Undetermined	Undetermined	34.4254	Negative	Negative	TN
1464	4269578	40002214	Pilot	2022	3	37.7057	Undetermined	Positive	Undetermined	Undetermined	31.7293	Negative	Negative	TN
1465	4269579	40002214	Pilot	2022	3	37.7057	Undetermined	Positive	Undetermined	Undetermined	34.8063	Negative	Negative	TN
1466	4269580	40002215	Pilot	2022	3	Undetermined	Undetermined	Negative	Undetermined	Undetermined	NA	Negative	Negative	TN
1467	4269581	40002215	Pilot	2022	3	Undetermined	Undetermined	Negative	Undetermined	Undetermined	NA	Negative	Negative	TN
1468	4269582	40002215	Pilot	2022	3	Undetermined	Undetermined	Negative	Undetermined	Undetermined	NA	Negative	Negative	TN
1469	4269583	40002215	Pilot	2022	3	Undetermined	Undetermined	Negative	Undetermined	Undetermined	NA	Negative	Negative	TN
1470	4269584	40002215	Pilot	2022	3	Undetermined	Undetermined	Negative	Undetermined	Undetermined	NA	Negative	Negative	TN
1471	4269585	40002215	Pilot	2022	3	Undetermined	Undetermined	Negative	Undetermined	Undetermined	NA	Negative	Negative	TN
1472	4269586	40002215	Pilot	2022	3	Undetermined	Undetermined	Negative	Undetermined	Undetermined	NA	Negative	Negative	TN
1473	4269587	40002215	Pilot	2022	3	Undetermined	Undetermined	Negative	Undetermined	Undetermined	NA	Negative	Negative	TN
1474	4269591	40002217	RoutineUniversal	2022	4	Undetermined	Undetermined	Negative	Undetermined	Undetermined	32.3573	Negative	Negative	TN
1475	4269592	40002217	RoutineUniversal	2022	4	Undetermined	Undetermined	Negative	Undetermined	Undetermined	28.5286	Negative	Negative	TN
1476	4269593	40002217	RoutineUniversal	2022	4	Undetermined	Undetermined	Negative	Undetermined	Undetermined	28.1966	Negative	Negative	TN
1477	4269594	40002217	RoutineUniversal	2022	4	Undetermined	Undetermined	Negative	Undetermined	Undetermined	28.6211	Negative	Negative	TN
1478	4269595	40002217	RoutineUniversal	2022	4	Undetermined	Undetermined	Negative	Undetermined	Undetermined	29.4629	Negative	Negative	TN
1479	4269596	40002217	RoutineUniversal	2022	4	Undetermined	Undetermined	Negative	Undetermined	Undetermined	31.1192	Negative	Negative	TN
1480	4269597	40002217	RoutineUniversal	2022	4	Undetermined	Undetermined	Negative	Undetermined	Undetermined	32.8659	Negative	Negative	TN
1481	4269598	40002217	RoutineUniversal	2022	4	Undetermined	Undetermined	Negative	Undetermined	Undetermined	31.9467	Negative	Negative	TN
1482	4269599	40002218	RoutineUniversal	2022	4	Undetermined	Undetermined	Negative	Undetermined	Undetermined	30.1474	Negative	Negative	TN
1483	4269600	40002218	RoutineUniversal	2022	4	Undetermined	Undetermined	Negative	Undetermined	Undetermined	31.3165	Negative	Negative	TN
1484	4269601	40002218	RoutineUniversal	2022	4	Undetermined	Undetermined	Negative	Undetermined	Undetermined	30.3194	Negative	Negative	TN
1485	4269602	40002218	RoutineUniversal	2022	4	Undetermined	Undetermined	Negative	Undetermined	Undetermined	31.6053	Negative	Negative	TN
1486	4269603	40002218	RoutineUniversal	2022	4	Undetermined	Undetermined	Negative	Undetermined	Undetermined	29.4294	Negative	Negative	TN
1487	4269604	40002218	RoutineUniversal	2022	4	Undetermined	Undetermined	Negative	Undetermined	Undetermined	30.1212	Negative	Negative	TN
1488	4269605	40002218	RoutineUniversal	2022	4	Undetermined	Undetermined	Negative	Undetermined	Undetermined	31.307	Negative	Negative	TN
1489	4269606	40002218	RoutineUniversal	2022	4	Undetermined	Undetermined	Negative	Undetermined	Undetermined	15.0523	Negative	Negative	TN
1490	4269607	40002219	RoutineUniversal	2022	4	32.2765	29.5309	Positive	Undetermined	37.1455	26.9621	Positive	Negative	FP
1491	4269608	40002219	RoutineUniversal	2022	4	32.2765	29.5309	Positive	Undetermined	Undetermined	31.4128	Negative	Negative	TN
1492	4269609	40002219	RoutineUniversal	2022	4	32.2765	29.5309	Positive	28.9364	25.3004	37.4176	Positive	Positive	TP
1493	4269610	40002219	RoutineUniversal	2022	4	32.2765	29.5309	Positive	Undetermined	Undetermined	33.3601	Negative	Negative	TN
1494	4269611	40002219	RoutineUniversal	2022	4	32.2765	29.5309	Positive	Undetermined	Undetermined	31.1802	Negative	Negative	TN
1495	4269612	40002219	RoutineUniversal	2022	4	32.2765	29.5309	Positive	Undetermined	Undetermined	32.3137	Negative	Negative	TN
1496	4269613	40002219	RoutineUniversal	2022	4	32.2765	29.5309	Positive	Undetermined	Undetermined	30.7259	Negative	Negative	TN
1497	4269614	40002219	RoutineUniversal	2022	4	32.2765	29.5309	Positive	Undetermined	Undetermined	31.2957	Negative	Negative	TN
1498	4269615	40002220	RoutineUniversal	2022	4	Undetermined	Undetermined	Negative	Undetermined	Undetermined	30.0282	Negative	Negative	TN
1499	4269616	40002220	RoutineUniversal	2022	4	Undetermined	Undetermined	Negative	Undetermined	Undetermined	30.6358	Negative	Negative	TN
1500	4269617	40002220	RoutineUniversal	2022	4	Undetermined	Undetermined	Negative	Undetermined	Undetermined	30.6683	Negative	Negative	TN
1501	4269618	40002220	RoutineUniversal	2022	4	Undetermined	Undetermined	Negative	Undetermined	Undetermined	31.0912	Negative	Negative	TN
1502	4269619	40002220	RoutineUniversal	2022	4	Undetermined	Undetermined	Negative	Undetermined	Undetermined	30.8419	Negative	Negative	TN
1503	4269620	40002220	RoutineUniversal	2022	4	Undetermined	Undetermined	Negative	Undetermined	Undetermined	29.9588	Negative	Negative	TN
1504	4269621	40002220	RoutineUniversal	2022	4	Undetermined	Undetermined	Negative	Undetermined	Undetermined	30.1312	Negative	Negative	TN
1505	4269622	40002220	RoutineUniversal	2022	3	Undetermined	Undetermined	Negative	Undetermined	35.8922	29.3225	Positive	Negative	FP
1506	4269623	40002221	RoutineUniversal	2022	4	Undetermined	Undetermined	Negative	Undetermined	Undetermined	30.3776	Negative	Negative	TN
1507	4269624	40002221	RoutineUniversal	2022	4	Undetermined	Undetermined	Negative	Undetermined	Undetermined	30.6552	Negative	Negative	TN
1508	4269625	40002221	RoutineUniversal	2022	4	Undetermined	Undetermined	Negative	NA	NA	NA	Negative	Negative	TN
1509	4269626	40002221	RoutineUniversal	2022	4	Undetermined	Undetermined	Negative	NA	NA	NA	Negative	Negative	TN
1510	4269627	40002221	RoutineUniversal	2022	4	Undetermined	Undetermined	Negative	NA	NA	NA	Negative	Negative	TN
1511	4269628	40002221	RoutineUniversal	2022	4	Undetermined	Undetermined	Negative	NA	NA	NA	Negative	Negative	TN
1512	4269629	40002221	RoutineUniversal	2022	4	Undetermined	Undetermined	Negative	NA	NA	NA	Negative	Negative	TN
1513	4269630	40002221	RoutineUniversal	2022	4	Undetermined	Undetermined	Negative	NA	NA	NA	Negative	Negative	TN
1514	4269631	40002222	RoutineUniversal	2022	4	Undetermined	Undetermined	Negative	NA	NA	NA	Negative	Negative	TN
1515	4269632	40002222	RoutineUniversal	2022	4	Undetermined	Undetermined	Negative	NA	NA	NA	Negative	Negative	TN
1516	4269633	40002222	RoutineUniversal	2022	4	Undetermined	Undetermined	Negative	NA	NA	NA	Negative	Negative	TN
1517	4269634	40002222	RoutineUniversal	2022	4	Undetermined	Undetermined	Negative	NA	NA	NA	Negative	Negative	TN
1518	4269635	40002222	RoutineUniversal	2022	4	Undetermined	Undetermined	Negative	NA	NA	NA	Negative	Negative	TN
1519	4269636	40002222	RoutineUniversal	2022	4	Undetermined	Undetermined	Negative	NA	NA	NA	Negative	Negative	TN
1520	4269637	40002222	RoutineUniversal	2022	4	Undetermined	Undetermined	Negative	NA	NA	NA	Negative	Negative	TN
1521	4269638	40002222	RoutineUniversal	2022	4	Undetermined	Undetermined	Negative	NA	NA	NA	Negative	Negative	TN
1522	4269639	40002223	RoutineUniversal	2022	4	Undetermined	Undetermined	Negative	NA	NA	NA	Negative	Negative	TN
1523	4269640	40002223	RoutineUniversal	2022	4	Undetermined	Undetermined	Negative	NA	NA	NA	Negative	Negative	TN
1524	4269641	40002223	RoutineUniversal	2022	4	Undetermined	Undetermined	Negative	NA	NA	NA	Negative	Negative	TN
1525	4269642	40002223	RoutineUniversal	2022	4	Undetermined	Undetermined	Negative	NA	NA	NA	Negative	Negative	TN
1526	4269643	40002223	RoutineUniversal	2022	4	Undetermined	Undetermined	Negative	NA	NA	NA	Negative	Negative	TN
1527	4269644	40002223	RoutineUniversal	2022	4	Undetermined	Undetermined	Negative	NA	NA	NA	Negative	Negative	TN
1528	4269645	40002223	RoutineUniversal	2022	4	Undetermined	Undetermined	Negative	NA	NA	NA	Negative	Negative	TN
1529	4269646	40002223	RoutineUniversal	2022	4	Undetermined	Undetermined	Negative	NA	NA	NA	Negative	Negative	TN
1530	4269647	40002224	RoutineUniversal	2022	4	Undetermined	Undetermined	Negative	NA	NA	NA	Negative	Negative	TN
1531	4269648	40002224	RoutineUniversal	2022	4	Undetermined	Undetermined	Negative	NA	NA	NA	Negative	Negative	TN
1532	4269649	40002224	RoutineUniversal	2022	4	Undetermined	Undetermined	Negative	NA	NA	NA	Negative	Negative	TN
1533	4269650	40002224	RoutineUniversal	2022	4	Undetermined	Undetermined	Negative	NA	NA	NA	Negative	Negative	TN
1534	4269651	40002224	RoutineUniversal	2022	4	Undetermined	Undetermined	Negative	NA	NA	NA	Negative	Negative	TN
1535	4269652	40002224	RoutineUniversal	2022	4	Undetermined	Undetermined	Negative	NA	NA	NA	Negative	Negative	TN
1536	4269653	40002224	RoutineUniversal	2022	4	Undetermined	Undetermined	Negative	NA	NA	NA	Negative	Negative	TN
1537	4269654	40002224	RoutineUniversal	2022	4	Undetermined	Undetermined	Negative	NA	NA	NA	Negative	Negative	TN
1538	4269655	40002225	RoutineUniversal	2022	4	Undetermined	Undetermined	Negative	NA	NA	NA	Negative	Negative	TN
1539	4269656	40002225	RoutineUniversal	2022	4	Undetermined	Undetermined	Negative	NA	NA	NA	Negative	Negative	TN
1540	4269657	40002225	RoutineUniversal	2022	4	Undetermined	Undetermined	Negative	NA	NA	NA	Negative	Negative	TN
1541	4269659	40002225	RoutineUniversal	2022	4	Undetermined	Undetermined	Negative	NA	NA	NA	Negative	Negative	TN
1542	4269660	40002225	RoutineUniversal	2022	4	Undetermined	Undetermined	Negative	NA	NA	NA	Negative	Negative	TN
1543	4269661	40002225	RoutineUniversal	2022	4	Undetermined	Undetermined	Negative	NA	NA	NA	Negative	Negative	TN
1544	4269662	40002225	RoutineUniversal	2022	4	Undetermined	Undetermined	Negative	NA	NA	NA	Negative	Negative	TN
1545	4269663	40002226	RoutineUniversal	2022	4	Undetermined	Undetermined	Negative	NA	NA	NA	Negative	Negative	TN
1546	4269664	40002226	RoutineUniversal	2022	4	Undetermined	Undetermined	Negative	NA	NA	NA	Negative	Negative	TN
1547	4269666	40002226	RoutineUniversal	2022	4	Undetermined	Undetermined	Negative	NA	NA	NA	Negative	Negative	TN
1548	4269667	40002226	RoutineUniversal	2022	4	Undetermined	Undetermined	Negative	NA	NA	NA	Negative	Negative	TN
1549	4269668	40002226	RoutineUniversal	2022	4	Undetermined	Undetermined	Negative	NA	NA	NA	Negative	Negative	TN
1550	4269669	40002226	RoutineUniversal	2022	4	Undetermined	Undetermined	Negative	NA	NA	NA	Negative	Negative	TN
1551	4269670	40002226	RoutineUniversal	2022	4	Undetermined	Undetermined	Negative	NA	NA	NA	Negative	Negative	TN
1552	4269671	40002227	RoutineUniversal	2022	4	Undetermined	Undetermined	Negative	NA	NA	NA	Negative	Negative	TN
1553	4269672	40002227	RoutineUniversal	2022	4	Undetermined	Undetermined	Negative	NA	NA	NA	Negative	Negative	TN
1554	4269673	40002227	RoutineUniversal	2022	4	Undetermined	Undetermined	Negative	NA	NA	NA	Negative	Negative	TN
1555	4269674	40002227	RoutineUniversal	2022	4	Undetermined	Undetermined	Negative	NA	NA	NA	Negative	Negative	TN
1556	4269675	40002227	RoutineUniversal	2022	4	Undetermined	Undetermined	Negative	NA	NA	NA	Negative	Negative	TN
1557	4269676	40002227	RoutineUniversal	2022	4	Undetermined	Undetermined	Negative	NA	NA	NA	Negative	Negative	TN
1558	4269677	40002227	RoutineUniversal	2022	4	Undetermined	Undetermined	Negative	NA	NA	NA	Negative	Negative	TN
1559	4269678	40002227	RoutineUniversal	2022	4	Undetermined	Undetermined	Negative	NA	NA	NA	Negative	Negative	TN
1560	4269679	40002228	RoutineUniversal	2022	4	Undetermined	Undetermined	Negative	NA	NA	NA	Negative	Negative	TN
1561	4269680	40002228	RoutineUniversal	2022	4	Undetermined	Undetermined	Negative	NA	NA	NA	Negative	Negative	TN
1562	4269681	40002228	RoutineUniversal	2022	4	Undetermined	Undetermined	Negative	NA	NA	NA	Negative	Negative	TN
1563	4269682	40002228	RoutineUniversal	2022	4	Undetermined	Undetermined	Negative	NA	NA	NA	Negative	Negative	TN
1564	4269683	40002228	RoutineUniversal	2022	4	Undetermined	Undetermined	Negative	NA	NA	NA	Negative	Negative	TN
1565	4269684	40002228	RoutineUniversal	2022	4	Undetermined	Undetermined	Negative	NA	NA	NA	Negative	Negative	TN
1566	4269685	40002228	RoutineUniversal	2022	4	Undetermined	Undetermined	Negative	NA	NA	NA	Negative	Negative	TN
1567	4269687	40002229	RoutineUniversal	2022	4	Undetermined	Undetermined	Negative	NA	NA	NA	Negative	Negative	TN
1568	4269688	40002229	RoutineUniversal	2022	4	Undetermined	Undetermined	Negative	NA	NA	NA	Negative	Negative	TN
1569	4269689	40002229	RoutineUniversal	2022	4	Undetermined	Undetermined	Negative	NA	NA	NA	Negative	Negative	TN
1570	4269690	40002229	RoutineUniversal	2022	4	Undetermined	Undetermined	Negative	NA	NA	NA	Negative	Negative	TN
1571	4269691	40002229	RoutineUniversal	2022	4	Undetermined	Undetermined	Negative	NA	NA	NA	Negative	Negative	TN
1572	4269692	40002229	RoutineUniversal	2022	4	Undetermined	Undetermined	Negative	NA	NA	NA	Negative	Negative	TN
1573	4269693	40002229	RoutineUniversal	2022	4	Undetermined	Undetermined	Negative	NA	NA	NA	Negative	Negative	TN
1574	4269694	40002229	RoutineUniversal	2022	4	Undetermined	Undetermined	Negative	NA	NA	NA	Negative	Negative	TN
1575	4269695	40002230	RoutineUniversal	2022	4	Undetermined	Undetermined	Negative	NA	NA	NA	Negative	Negative	TN
1576	4269696	40002230	RoutineUniversal	2022	4	Undetermined	Undetermined	Negative	NA	NA	NA	Negative	Negative	TN
1577	4269697	40002230	RoutineUniversal	2022	4	Undetermined	Undetermined	Negative	NA	NA	NA	Negative	Negative	TN
1578	4269698	40002230	RoutineUniversal	2022	4	Undetermined	Undetermined	Negative	NA	NA	NA	Negative	Negative	TN
1579	4269699	40002230	RoutineUniversal	2022	4	Undetermined	Undetermined	Negative	NA	NA	NA	Negative	Negative	TN
1580	4269700	40002230	RoutineUniversal	2022	4	Undetermined	Undetermined	Negative	NA	NA	NA	Negative	Negative	TN
1581	4269701	40002230	RoutineUniversal	2022	4	Undetermined	Undetermined	Negative	NA	NA	NA	Negative	Negative	TN
1582	4269702	40002230	RoutineUniversal	2022	4	Undetermined	Undetermined	Negative	NA	NA	NA	Negative	Negative	TN
1583	4269703	40002231	RoutineUniversal	2022	4	Undetermined	Undetermined	Negative	NA	NA	NA	Negative	Negative	TN
1584	4269704	40002231	RoutineUniversal	2022	4	Undetermined	Undetermined	Negative	NA	NA	NA	Negative	Negative	TN
1585	4269705	40002231	RoutineUniversal	2022	4	Undetermined	Undetermined	Negative	NA	NA	NA	Negative	Negative	TN
1586	4269706	40002231	RoutineUniversal	2022	4	Undetermined	Undetermined	Negative	NA	NA	NA	Negative	Negative	TN
1587	4269707	40002231	RoutineUniversal	2022	4	Undetermined	Undetermined	Negative	NA	NA	NA	Negative	Negative	TN
1588	4269708	40002231	RoutineUniversal	2022	4	Undetermined	Undetermined	Negative	NA	NA	NA	Negative	Negative	TN
1589	4269709	40002231	RoutineUniversal	2022	4	Undetermined	Undetermined	Negative	NA	NA	NA	Negative	Negative	TN
1590	4269710	40002231	RoutineUniversal	2022	4	Undetermined	Undetermined	Negative	NA	NA	NA	Negative	Negative	TN
1591	4269711	40002232	RoutineUniversal	2022	4	Undetermined	Undetermined	Negative	NA	NA	NA	Negative	Negative	TN
1592	4269712	40002232	RoutineUniversal	2022	4	Undetermined	Undetermined	Negative	NA	NA	NA	Negative	Negative	TN
1593	4269713	40002232	RoutineUniversal	2022	4	Undetermined	Undetermined	Negative	NA	NA	NA	Negative	Negative	TN
1594	4269714	40002232	RoutineUniversal	2022	4	Undetermined	Undetermined	Negative	NA	NA	NA	Negative	Negative	TN
1595	4269715	40002232	RoutineUniversal	2022	4	Undetermined	Undetermined	Negative	NA	NA	NA	Negative	Negative	TN
1596	4269716	40002232	RoutineUniversal	2022	4	Undetermined	Undetermined	Negative	NA	NA	NA	Negative	Negative	TN
1597	4269717	40002232	RoutineUniversal	2022	4	Undetermined	Undetermined	Negative	NA	NA	NA	Negative	Negative	TN
1598	4269718	40002232	RoutineUniversal	2022	4	Undetermined	Undetermined	Negative	NA	NA	NA	Negative	Negative	TN
1599	4269719	40002233	RoutineUniversal	2022	4	Undetermined	Undetermined	Negative	NA	NA	NA	Negative	Negative	TN
1600	4269720	40002233	RoutineUniversal	2022	4	Undetermined	Undetermined	Negative	NA	NA	NA	Negative	Negative	TN
1601	4269721	40002233	RoutineUniversal	2022	4	Undetermined	Undetermined	Negative	NA	NA	NA	Negative	Negative	TN
1602	4269722	40002233	RoutineUniversal	2022	4	Undetermined	Undetermined	Negative	NA	NA	NA	Negative	Negative	TN
1603	4269723	40002233	RoutineUniversal	2022	4	Undetermined	Undetermined	Negative	NA	NA	NA	Negative	Negative	TN
1604	4269724	40002234	RoutineUniversal	2022	4	Undetermined	Undetermined	Negative	NA	NA	NA	Negative	Negative	TN
1605	4269725	40002234	RoutineUniversal	2022	4	Undetermined	Undetermined	Negative	NA	NA	NA	Negative	Negative	TN
1606	4269726	40002234	RoutineUniversal	2022	4	Undetermined	Undetermined	Negative	NA	NA	NA	Negative	Negative	TN
1607	4269727	40002234	RoutineUniversal	2022	4	Undetermined	Undetermined	Negative	NA	NA	NA	Negative	Negative	TN
1608	4269728	40002234	RoutineUniversal	2022	4	Undetermined	Undetermined	Negative	NA	NA	NA	Negative	Negative	TN
1609	4269729	40002234	RoutineUniversal	2022	4	Undetermined	Undetermined	Negative	NA	NA	NA	Negative	Negative	TN
1610	4269730	40002234	RoutineUniversal	2022	4	Undetermined	Undetermined	Negative	NA	NA	NA	Negative	Negative	TN
1611	4269731	40002234	RoutineUniversal	2022	4	Undetermined	Undetermined	Negative	NA	NA	NA	Negative	Negative	TN
1612	4269732	40002235	RoutineUniversal	2022	4	Undetermined	Undetermined	Negative	NA	NA	NA	Negative	Negative	TN
1613	4269733	40002235	RoutineUniversal	2022	4	Undetermined	Undetermined	Negative	NA	NA	NA	Negative	Negative	TN
1614	4269734	40002235	RoutineUniversal	2022	4	Undetermined	Undetermined	Negative	NA	NA	NA	Negative	Negative	TN
1615	4269735	40002235	RoutineUniversal	2022	4	Undetermined	Undetermined	Negative	NA	NA	NA	Negative	Negative	TN
1616	4269736	40002235	RoutineUniversal	2022	4	Undetermined	Undetermined	Negative	NA	NA	NA	Negative	Negative	TN
1617	4269737	40002235	RoutineUniversal	2022	4	Undetermined	Undetermined	Negative	NA	NA	NA	Negative	Negative	TN
1618	4269738	40002235	RoutineUniversal	2022	4	Undetermined	Undetermined	Negative	NA	NA	NA	Negative	Negative	TN
1619	4269739	40002235	RoutineUniversal	2022	4	Undetermined	Undetermined	Negative	NA	NA	NA	Negative	Negative	TN
1620	4269740	40002236	RoutineUniversal	2022	4	Undetermined	Undetermined	Negative	NA	NA	NA	Negative	Negative	TN
1621	4269741	40002236	RoutineUniversal	2022	4	Undetermined	Undetermined	Negative	NA	NA	NA	Negative	Negative	TN
1622	4269742	40002236	RoutineUniversal	2022	4	Undetermined	Undetermined	Negative	NA	NA	NA	Negative	Negative	TN
1623	4269743	40002236	RoutineUniversal	2022	4	Undetermined	Undetermined	Negative	NA	NA	NA	Negative	Negative	TN
1624	4269744	40002236	RoutineUniversal	2022	4	Undetermined	Undetermined	Negative	NA	NA	NA	Negative	Negative	TN
1625	4269745	40002236	RoutineUniversal	2022	4	Undetermined	Undetermined	Negative	NA	NA	NA	Negative	Negative	TN
1626	4269746	40002236	RoutineUniversal	2022	4	Undetermined	Undetermined	Negative	NA	NA	NA	Negative	Negative	TN
1627	4269747	40002236	RoutineUniversal	2022	4	Undetermined	Undetermined	Negative	NA	NA	NA	Negative	Negative	TN
1628	4269748	40002237	RoutineUniversal	2022	4	Undetermined	Undetermined	Negative	NA	NA	NA	Negative	Negative	TN
1629	4269749	40002237	RoutineUniversal	2022	4	Undetermined	Undetermined	Negative	NA	NA	NA	Negative	Negative	TN
1630	4269750	40002237	RoutineUniversal	2022	4	Undetermined	Undetermined	Negative	NA	NA	NA	Negative	Negative	TN
1631	4269751	40002237	RoutineUniversal	2022	4	Undetermined	Undetermined	Negative	NA	NA	NA	Negative	Negative	TN
1632	4269752	40002237	RoutineUniversal	2022	4	Undetermined	Undetermined	Negative	NA	NA	NA	Negative	Negative	TN
1633	4269753	40002237	RoutineUniversal	2022	4	Undetermined	Undetermined	Negative	NA	NA	NA	Negative	Negative	TN
1634	4269754	40002237	RoutineUniversal	2022	4	Undetermined	Undetermined	Negative	NA	NA	NA	Negative	Negative	TN
1635	4269755	40002237	RoutineUniversal	2022	4	Undetermined	Undetermined	Negative	NA	NA	NA	Negative	Negative	TN
1636	4269756	40002238	RoutineUniversal	2022	4	Undetermined	Undetermined	Negative	NA	NA	NA	Negative	Negative	TN
1637	4269757	40002238	RoutineUniversal	2022	4	Undetermined	Undetermined	Negative	NA	NA	NA	Negative	Negative	TN
1638	4269758	40002238	RoutineUniversal	2022	4	Undetermined	Undetermined	Negative	NA	NA	NA	Negative	Negative	TN
1639	4269759	40002238	RoutineUniversal	2022	4	Undetermined	Undetermined	Negative	NA	NA	NA	Negative	Negative	TN
1640	4269760	40002238	RoutineUniversal	2022	4	Undetermined	Undetermined	Negative	NA	NA	NA	Negative	Negative	TN
1641	4269761	40002238	RoutineUniversal	2022	4	Undetermined	Undetermined	Negative	NA	NA	NA	Negative	Negative	TN
1642	4269762	40002238	RoutineUniversal	2022	4	Undetermined	Undetermined	Negative	NA	NA	NA	Negative	Negative	TN
1643	4269764	40002239	RoutineUniversal	2022	4	Undetermined	Undetermined	Negative	NA	NA	NA	Negative	Negative	TN
1644	4269765	40002239	RoutineUniversal	2022	4	Undetermined	Undetermined	Negative	NA	NA	NA	Negative	Negative	TN
1645	4269766	40002239	RoutineUniversal	2022	4	Undetermined	Undetermined	Negative	NA	NA	NA	Negative	Negative	TN
1646	4269767	40002239	RoutineUniversal	2022	4	Undetermined	Undetermined	Negative	NA	NA	NA	Negative	Negative	TN
1647	4269768	40002239	RoutineUniversal	2022	4	Undetermined	Undetermined	Negative	NA	NA	NA	Negative	Negative	TN
1648	4269769	40002239	RoutineUniversal	2022	4	Undetermined	Undetermined	Negative	NA	NA	NA	Negative	Negative	TN
1649	4269770	40002239	RoutineUniversal	2022	4	Undetermined	Undetermined	Negative	NA	NA	NA	Negative	Negative	TN
1650	4269771	40002239	RoutineUniversal	2022	4	Undetermined	Undetermined	Negative	NA	NA	NA	Negative	Negative	TN
1651	4269772	40002240	RoutineUniversal	2022	4	Undetermined	Undetermined	Negative	NA	NA	NA	Negative	Negative	TN
1652	4269773	40002240	RoutineUniversal	2022	4	Undetermined	Undetermined	Negative	NA	NA	NA	Negative	Negative	TN
1653	4269774	40002240	RoutineUniversal	2022	4	Undetermined	Undetermined	Negative	NA	NA	NA	Negative	Negative	TN
1654	4269775	40002240	RoutineUniversal	2022	4	Undetermined	Undetermined	Negative	NA	NA	NA	Negative	Negative	TN
1655	4269776	40002240	RoutineUniversal	2022	4	Undetermined	Undetermined	Negative	NA	NA	NA	Negative	Negative	TN
1656	4269777	40002240	RoutineUniversal	2022	4	Undetermined	Undetermined	Negative	NA	NA	NA	Negative	Negative	TN
1657	4269778	40002240	RoutineUniversal	2022	4	Undetermined	Undetermined	Negative	NA	NA	NA	Negative	Negative	TN
1658	4269779	40002240	RoutineUniversal	2022	4	Undetermined	Undetermined	Negative	NA	NA	NA	Negative	Negative	TN
1659	4269780	40002241	RoutineUniversal	2022	4	Undetermined	Undetermined	Negative	NA	NA	NA	Negative	Negative	TN
1660	4269781	40002241	RoutineUniversal	2022	4	Undetermined	Undetermined	Negative	NA	NA	NA	Negative	Negative	TN
1661	4269782	40002241	RoutineUniversal	2022	4	Undetermined	Undetermined	Negative	NA	NA	NA	Negative	Negative	TN
1662	4269783	40002241	RoutineUniversal	2022	4	Undetermined	Undetermined	Negative	NA	NA	NA	Negative	Negative	TN
1663	4269784	40002241	RoutineUniversal	2022	4	Undetermined	Undetermined	Negative	NA	NA	NA	Negative	Negative	TN
1664	4269785	40002241	RoutineUniversal	2022	4	Undetermined	Undetermined	Negative	NA	NA	NA	Negative	Negative	TN
1665	4269786	40002241	RoutineUniversal	2022	4	Undetermined	Undetermined	Negative	NA	NA	NA	Negative	Negative	TN
1666	4269787	40002241	RoutineUniversal	2022	4	Undetermined	Undetermined	Negative	NA	NA	NA	Negative	Negative	TN
1667	4269788	40002242	RoutineUniversal	2022	4	Undetermined	Undetermined	Negative	NA	NA	NA	Negative	Negative	TN
1668	4269789	40002242	RoutineUniversal	2022	4	Undetermined	Undetermined	Negative	NA	NA	NA	Negative	Negative	TN
1669	4269790	40002242	RoutineUniversal	2022	4	Undetermined	Undetermined	Negative	NA	NA	NA	Negative	Negative	TN
1670	4269791	40002242	RoutineUniversal	2022	4	Undetermined	Undetermined	Negative	NA	NA	NA	Negative	Negative	TN
1671	4269792	40002242	RoutineUniversal	2022	4	Undetermined	Undetermined	Negative	NA	NA	NA	Negative	Negative	TN
1672	4269793	40002242	RoutineUniversal	2022	4	Undetermined	Undetermined	Negative	NA	NA	NA	Negative	Negative	TN
1673	4269794	40002242	RoutineUniversal	2022	4	Undetermined	Undetermined	Negative	NA	NA	NA	Negative	Negative	TN
1674	4269795	40002242	RoutineUniversal	2022	4	Undetermined	Undetermined	Negative	NA	NA	NA	Negative	Negative	TN
1675	4269797	40002243	RoutineUniversal	2022	4	Undetermined	Undetermined	Negative	NA	NA	NA	Negative	Negative	TN
1676	4269798	40002243	RoutineUniversal	2022	4	Undetermined	Undetermined	Negative	NA	NA	NA	Negative	Negative	TN
1677	4269799	40002243	RoutineUniversal	2022	4	Undetermined	Undetermined	Negative	NA	NA	NA	Negative	Negative	TN
1678	4269800	40002243	RoutineUniversal	2022	4	Undetermined	Undetermined	Negative	NA	NA	NA	Negative	Negative	TN
1679	4269801	40002243	RoutineUniversal	2022	4	Undetermined	Undetermined	Negative	NA	NA	NA	Negative	Negative	TN
1680	4269802	40002243	RoutineUniversal	2022	4	Undetermined	Undetermined	Negative	NA	NA	NA	Negative	Negative	TN
1681	4269803	40002243	RoutineUniversal	2022	4	Undetermined	Undetermined	Negative	NA	NA	NA	Negative	Negative	TN
1682	4269804	40002243	RoutineUniversal	2022	4	Undetermined	Undetermined	Negative	NA	NA	NA	Negative	Negative	TN
1683	4269805	40002244	RoutineUniversal	2022	4	Undetermined	Undetermined	Negative	NA	NA	NA	Negative	Negative	TN
1684	4269806	40002244	RoutineUniversal	2022	4	Undetermined	Undetermined	Negative	NA	NA	NA	Negative	Negative	TN
1685	4269807	40002244	RoutineUniversal	2022	4	Undetermined	Undetermined	Negative	NA	NA	NA	Negative	Negative	TN
1686	4269808	40002244	RoutineUniversal	2022	4	Undetermined	Undetermined	Negative	NA	NA	NA	Negative	Negative	TN
1687	4269809	40002244	RoutineUniversal	2022	4	Undetermined	Undetermined	Negative	NA	NA	NA	Negative	Negative	TN
1688	4269810	40002244	RoutineUniversal	2022	4	Undetermined	Undetermined	Negative	NA	NA	NA	Negative	Negative	TN
1689	4269811	40002244	RoutineUniversal	2022	4	Undetermined	Undetermined	Negative	NA	NA	NA	Negative	Negative	TN
1690	4269812	40002244	RoutineUniversal	2022	4	Undetermined	Undetermined	Negative	NA	NA	NA	Negative	Negative	TN
1691	4269813	40002245	RoutineUniversal	2022	4	Undetermined	Undetermined	Negative	NA	NA	NA	Negative	Negative	TN
1692	4269814	40002245	RoutineUniversal	2022	4	Undetermined	Undetermined	Negative	NA	NA	NA	Negative	Negative	TN
1693	4269815	40002245	RoutineUniversal	2022	4	Undetermined	Undetermined	Negative	NA	NA	NA	Negative	Negative	TN
1694	4269816	40002245	RoutineUniversal	2022	4	Undetermined	Undetermined	Negative	NA	NA	NA	Negative	Negative	TN
1695	4269817	40002245	RoutineUniversal	2022	4	Undetermined	Undetermined	Negative	NA	NA	NA	Negative	Negative	TN
1696	4269818	40002245	RoutineUniversal	2022	4	Undetermined	Undetermined	Negative	NA	NA	NA	Negative	Negative	TN
1697	4269819	40002245	RoutineUniversal	2022	4	Undetermined	Undetermined	Negative	NA	NA	NA	Negative	Negative	TN
1698	4269820	40002245	RoutineUniversal	2022	4	Undetermined	Undetermined	Negative	NA	NA	NA	Negative	Negative	TN
1699	4269821	40002246	RoutineUniversal	2022	4	Undetermined	Undetermined	Negative	NA	NA	NA	Negative	Negative	TN
1700	4269822	40002246	RoutineUniversal	2022	4	Undetermined	Undetermined	Negative	NA	NA	NA	Negative	Negative	TN
1701	4269823	40002246	RoutineUniversal	2022	4	Undetermined	Undetermined	Negative	NA	NA	NA	Negative	Negative	TN
1702	4269824	40002246	RoutineUniversal	2022	4	Undetermined	Undetermined	Negative	NA	NA	NA	Negative	Negative	TN
1703	4269825	40002246	RoutineUniversal	2022	4	Undetermined	Undetermined	Negative	NA	NA	NA	Negative	Negative	TN
1704	4269832	40002247	RoutineUniversal	2022	4	Undetermined	Undetermined	Negative	Undetermined	Undetermined	32.4371	Negative	Negative	TN
1705	4269833	40002247	RoutineUniversal	2022	4	Undetermined	Undetermined	Negative	Undetermined	Undetermined	33.6985	Negative	Negative	TN
1706	4269834	40002247	RoutineUniversal	2022	4	Undetermined	Undetermined	Negative	Undetermined	Undetermined	37.206	Negative	Negative	TN
1707	4269835	40002247	RoutineUniversal	2022	4	Undetermined	Undetermined	Negative	Undetermined	Undetermined	33.1038	Negative	Negative	TN
1708	4269836	40002247	RoutineUniversal	2022	4	Undetermined	Undetermined	Negative	Undetermined	Undetermined	31.5855	Negative	Negative	TN
1709	4269837	40002247	RoutineUniversal	2022	4	Undetermined	Undetermined	Negative	Undetermined	Undetermined	34.5845	Negative	Negative	TN
1710	4269838	40002247	RoutineUniversal	2022	4	Undetermined	Undetermined	Negative	Undetermined	Undetermined	31.7736	Negative	Negative	TN
1711	4269839	40002247	RoutineUniversal	2022	4	Undetermined	Undetermined	Negative	Undetermined	Undetermined	33.3197	Negative	Negative	TN
1712	4269840	40002248	RoutineUniversal	2022	4	Undetermined	Undetermined	Negative	Undetermined	Undetermined	36.6679	Negative	Negative	TN
1713	4269841	40002248	RoutineUniversal	2022	4	Undetermined	Undetermined	Negative	Undetermined	Undetermined	34.9861	Negative	Negative	TN
1714	4269842	40002248	RoutineUniversal	2022	4	Undetermined	Undetermined	Negative	Undetermined	Undetermined	33.7605	Negative	Negative	TN
1715	4269843	40002248	RoutineUniversal	2022	4	Undetermined	Undetermined	Negative	Undetermined	Undetermined	30.9341	Negative	Negative	TN
1716	4269844	40002248	RoutineUniversal	2022	4	Undetermined	Undetermined	Negative	Undetermined	Undetermined	32.2372	Negative	Negative	TN
1717	4269845	40002248	RoutineUniversal	2022	4	Undetermined	Undetermined	Negative	Undetermined	Undetermined	31.1869	Negative	Negative	TN
1718	4269846	40002248	RoutineUniversal	2022	4	Undetermined	Undetermined	Negative	Undetermined	Undetermined	33.7273	Negative	Negative	TN
1719	4269847	40002248	RoutineUniversal	2022	4	Undetermined	Undetermined	Negative	Undetermined	Undetermined	33.7352	Negative	Negative	TN
1720	4269848	40002249	RoutineUniversal	2022	4	Undetermined	Undetermined	Negative	Undetermined	Undetermined	31.1199	Negative	Negative	TN
1721	4269849	40002249	RoutineUniversal	2022	4	Undetermined	Undetermined	Negative	Undetermined	Undetermined	30.2911	Negative	Negative	TN
1722	4269850	40002249	RoutineUniversal	2022	4	Undetermined	Undetermined	Negative	Undetermined	Undetermined	33.4143	Negative	Negative	TN
1723	4269851	40002249	RoutineUniversal	2022	4	Undetermined	Undetermined	Negative	Undetermined	Undetermined	33.1733	Negative	Negative	TN
1724	4269852	40002249	RoutineUniversal	2022	4	Undetermined	Undetermined	Negative	Undetermined	Undetermined	35.7659	Negative	Negative	TN
1725	4269853	40002249	RoutineUniversal	2022	4	Undetermined	Undetermined	Negative	Undetermined	Undetermined	30.4835	Negative	Negative	TN
1726	4269854	40002249	RoutineUniversal	2022	4	Undetermined	Undetermined	Negative	Undetermined	Undetermined	36.2366	Negative	Negative	TN
1727	4269855	40002249	RoutineUniversal	2022	4	Undetermined	Undetermined	Negative	Undetermined	Undetermined	34.4266	Negative	Negative	TN
1728	4269856	40002250	RoutineUniversal	2022	4	Undetermined	Undetermined	Negative	Undetermined	Undetermined	29.0022	Negative	Negative	TN
1729	4269857	40002250	RoutineUniversal	2022	4	Undetermined	Undetermined	Negative	Undetermined	Undetermined	29.0028	Negative	Negative	TN
1730	4269858	40002250	RoutineUniversal	2022	4	Undetermined	Undetermined	Negative	Undetermined	Undetermined	30.0664	Negative	Negative	TN
1731	4269859	40002250	RoutineUniversal	2022	4	Undetermined	Undetermined	Negative	Undetermined	Undetermined	29.076	Negative	Negative	TN
1732	4269860	40002250	RoutineUniversal	2022	4	Undetermined	Undetermined	Negative	Undetermined	Undetermined	30.2983	Negative	Negative	TN
1733	4269861	40002250	RoutineUniversal	2022	4	Undetermined	Undetermined	Negative	Undetermined	Undetermined	30.3893	Negative	Negative	TN
1734	4269862	40002250	RoutineUniversal	2022	4	Undetermined	Undetermined	Negative	Undetermined	Undetermined	33.9442	Negative	Negative	TN
1735	4269863	40002250	RoutineUniversal	2022	4	Undetermined	Undetermined	Negative	Undetermined	Undetermined	29.1263	Negative	Negative	TN
1736	4269864	40002251	RoutineUniversal	2022	4	Undetermined	Undetermined	Negative	Undetermined	Undetermined	32.0201	Negative	Negative	TN
1737	4269865	40002251	RoutineUniversal	2022	4	Undetermined	Undetermined	Negative	Undetermined	Undetermined	30.7069	Negative	Negative	TN
1738	4269866	40002251	RoutineUniversal	2022	4	Undetermined	Undetermined	Negative	Undetermined	Undetermined	29.6403	Negative	Negative	TN
1739	4269867	40002251	RoutineUniversal	2022	4	Undetermined	Undetermined	Negative	Undetermined	Undetermined	31.5377	Negative	Negative	TN
1740	4269868	40002251	RoutineUniversal	2022	4	Undetermined	Undetermined	Negative	Undetermined	Undetermined	30.1668	Negative	Negative	TN
1741	4269869	40002251	RoutineUniversal	2022	4	Undetermined	Undetermined	Negative	Undetermined	Undetermined	31.0975	Negative	Negative	TN
1742	4269870	40002251	RoutineUniversal	2022	4	Undetermined	Undetermined	Negative	Undetermined	Undetermined	32.5913	Negative	Negative	TN
1743	4269871	40002251	RoutineUniversal	2022	4	Undetermined	Undetermined	Negative	Undetermined	Undetermined	32.0822	Negative	Negative	TN
1744	4269872	40002252	RoutineUniversal	2022	4	Undetermined	Undetermined	Negative	NA	NA	NA	Negative	Negative	TN
1745	4269873	40002252	RoutineUniversal	2022	4	Undetermined	Undetermined	Negative	NA	NA	NA	Negative	Negative	TN
1746	4269874	40002252	RoutineUniversal	2022	4	Undetermined	Undetermined	Negative	NA	NA	NA	Negative	Negative	TN
1747	4269875	40002252	RoutineUniversal	2022	4	Undetermined	Undetermined	Negative	NA	NA	NA	Negative	Negative	TN
1748	4269876	40002252	RoutineUniversal	2022	4	Undetermined	Undetermined	Negative	NA	NA	NA	Negative	Negative	TN
1749	4269877	40002252	RoutineUniversal	2022	4	Undetermined	Undetermined	Negative	NA	NA	NA	Negative	Negative	TN
1750	4269878	40002252	RoutineUniversal	2022	4	Undetermined	Undetermined	Negative	NA	NA	NA	Negative	Negative	TN
1751	4269879	40002252	RoutineUniversal	2022	4	Undetermined	Undetermined	Negative	NA	NA	NA	Negative	Negative	TN
1752	4269880	40002253	RoutineUniversal	2022	4	Undetermined	Undetermined	Negative	NA	NA	NA	Negative	Negative	TN
1753	4269881	40002253	RoutineUniversal	2022	4	Undetermined	Undetermined	Negative	NA	NA	NA	Negative	Negative	TN
1754	4269882	40002253	RoutineUniversal	2022	4	Undetermined	Undetermined	Negative	NA	NA	NA	Negative	Negative	TN
1755	4269883	40002253	RoutineUniversal	2022	4	Undetermined	Undetermined	Negative	NA	NA	NA	Negative	Negative	TN
1756	4269884	40002253	RoutineUniversal	2022	4	Undetermined	Undetermined	Negative	NA	NA	NA	Negative	Negative	TN
1757	4269885	40002253	RoutineUniversal	2022	4	Undetermined	Undetermined	Negative	NA	NA	NA	Negative	Negative	TN
1758	4269886	40002253	RoutineUniversal	2022	4	Undetermined	Undetermined	Negative	NA	NA	NA	Negative	Negative	TN
1759	4269887	40002253	RoutineUniversal	2022	4	Undetermined	Undetermined	Negative	NA	NA	NA	Negative	Negative	TN
1760	4269888	40002254	RoutineUniversal	2022	4	Undetermined	Undetermined	Negative	NA	NA	NA	Negative	Negative	TN
1761	4269889	40002254	RoutineUniversal	2022	4	Undetermined	Undetermined	Negative	NA	NA	NA	Negative	Negative	TN
1762	4269890	40002254	RoutineUniversal	2022	4	Undetermined	Undetermined	Negative	NA	NA	NA	Negative	Negative	TN
1763	4269891	40002254	RoutineUniversal	2022	4	Undetermined	Undetermined	Negative	NA	NA	NA	Negative	Negative	TN
1764	4269892	40002254	RoutineUniversal	2022	4	Undetermined	Undetermined	Negative	NA	NA	NA	Negative	Negative	TN
1765	4269893	40002254	RoutineUniversal	2022	4	Undetermined	Undetermined	Negative	NA	NA	NA	Negative	Negative	TN
1766	4269894	40002254	RoutineUniversal	2022	4	Undetermined	Undetermined	Negative	NA	NA	NA	Negative	Negative	TN
1767	4269895	40002254	RoutineUniversal	2022	4	Undetermined	Undetermined	Negative	NA	NA	NA	Negative	Negative	TN
1768	4269897	40002255	RoutineUniversal	2022	4	Undetermined	Undetermined	Negative	NA	NA	NA	Negative	Negative	TN
1769	4269898	40002255	RoutineUniversal	2022	4	Undetermined	Undetermined	Negative	NA	NA	NA	Negative	Negative	TN
1770	4269899	40002255	RoutineUniversal	2022	4	Undetermined	Undetermined	Negative	NA	NA	NA	Negative	Negative	TN
1771	4269900	40002255	RoutineUniversal	2022	4	Undetermined	Undetermined	Negative	NA	NA	NA	Negative	Negative	TN
1772	4269901	40002255	RoutineUniversal	2022	4	Undetermined	Undetermined	Negative	NA	NA	NA	Negative	Negative	TN
1773	4269902	40002255	RoutineUniversal	2022	4	Undetermined	Undetermined	Negative	NA	NA	NA	Negative	Negative	TN
1774	4269903	40002255	RoutineUniversal	2022	4	Undetermined	Undetermined	Negative	NA	NA	NA	Negative	Negative	TN
1775	4269904	40002255	RoutineUniversal	2022	4	Undetermined	Undetermined	Negative	NA	NA	NA	Negative	Negative	TN
1776	4269905	40002256	RoutineUniversal	2022	4	Undetermined	Undetermined	Negative	NA	NA	NA	Negative	Negative	TN
1777	4269906	40002256	RoutineUniversal	2022	4	Undetermined	Undetermined	Negative	NA	NA	NA	Negative	Negative	TN
1778	4269907	40002256	RoutineUniversal	2022	4	Undetermined	Undetermined	Negative	NA	NA	NA	Negative	Negative	TN
1779	4269908	40002256	RoutineUniversal	2022	4	Undetermined	Undetermined	Negative	NA	NA	NA	Negative	Negative	TN
1780	4269909	40002256	RoutineUniversal	2022	4	Undetermined	Undetermined	Negative	NA	NA	NA	Negative	Negative	TN
1781	4269910	40002256	RoutineUniversal	2022	4	Undetermined	Undetermined	Negative	NA	NA	NA	Negative	Negative	TN
1782	4269911	40002256	RoutineUniversal	2022	4	Undetermined	Undetermined	Negative	NA	NA	NA	Negative	Negative	TN
1783	4269912	40002256	RoutineUniversal	2022	4	Undetermined	Undetermined	Negative	NA	NA	NA	Negative	Negative	TN
1784	4269913	40002257	RoutineUniversal	2022	4	Undetermined	Undetermined	Negative	NA	NA	NA	Negative	Negative	TN
1785	4269914	40002257	RoutineUniversal	2022	4	Undetermined	Undetermined	Negative	NA	NA	NA	Negative	Negative	TN
1786	4269915	40002257	RoutineUniversal	2022	4	Undetermined	Undetermined	Negative	NA	NA	NA	Negative	Negative	TN
1787	4269916	40002257	RoutineUniversal	2022	4	Undetermined	Undetermined	Negative	NA	NA	NA	Negative	Negative	TN
1788	4269917	40002257	RoutineUniversal	2022	4	Undetermined	Undetermined	Negative	NA	NA	NA	Negative	Negative	TN
1789	4269918	40002257	RoutineUniversal	2022	4	Undetermined	Undetermined	Negative	NA	NA	NA	Negative	Negative	TN
1790	4269919	40002257	RoutineUniversal	2022	4	Undetermined	Undetermined	Negative	NA	NA	NA	Negative	Negative	TN
1791	4269920	40002257	RoutineUniversal	2022	4	Undetermined	Undetermined	Negative	NA	NA	NA	Negative	Negative	TN
1792	4269921	40002258	RoutineUniversal	2022	4	Undetermined	Undetermined	Negative	NA	NA	NA	Negative	Negative	TN
1793	4269922	40002258	RoutineUniversal	2022	4	Undetermined	Undetermined	Negative	NA	NA	NA	Negative	Negative	TN
1794	4269923	40002258	RoutineUniversal	2022	4	Undetermined	Undetermined	Negative	NA	NA	NA	Negative	Negative	TN
1795	4269924	40002258	RoutineUniversal	2022	4	Undetermined	Undetermined	Negative	NA	NA	NA	Negative	Negative	TN
1796	4269925	40002258	RoutineUniversal	2022	4	Undetermined	Undetermined	Negative	NA	NA	NA	Negative	Negative	TN
1797	4269926	40002258	RoutineUniversal	2022	4	Undetermined	Undetermined	Negative	NA	NA	NA	Negative	Negative	TN
1798	4269927	40002258	RoutineUniversal	2022	4	Undetermined	Undetermined	Negative	NA	NA	NA	Negative	Negative	TN
1799	4269928	40002258	RoutineUniversal	2022	4	Undetermined	Undetermined	Negative	NA	NA	NA	Negative	Negative	TN
1800	4269929	40002259	RoutineUniversal	2022	4	29.603	29.861	Positive	Undetermined	Undetermined	36.2897	Negative	Negative	TN
1801	4269930	40002259	RoutineUniversal	2022	4	29.603	29.861	Positive	Undetermined	Undetermined	34.603	Negative	Negative	TN
1802	4269931	40002259	RoutineUniversal	2022	4	29.603	29.861	Positive	Undetermined	Undetermined	36.5908	Negative	Negative	TN
1803	4269932	40002259	RoutineUniversal	2022	4	29.603	29.861	Positive	26.525	25.9934	37.3567	Positive	Positive	TP
1804	4269933	40002259	RoutineUniversal	2022	4	29.603	29.861	Positive	Undetermined	Undetermined	35.938	Negative	Negative	TN
1805	4269934	40002259	RoutineUniversal	2022	4	29.603	29.861	Positive	Undetermined	Undetermined	34.8794	Negative	Negative	TN
1806	4269935	40002259	RoutineUniversal	2022	4	29.603	29.861	Positive	Undetermined	Undetermined	30.5591	Negative	Negative	TN
1807	4269936	40002259	RoutineUniversal	2022	4	29.603	29.861	Positive	Undetermined	Undetermined	34.3967	Negative	Negative	TN
1808	4269939	40002260	RoutineUniversal	2022	4	Undetermined	Undetermined	Negative	NA	NA	NA	Negative	Negative	TN
1809	4269940	40002260	RoutineUniversal	2022	4	Undetermined	Undetermined	Negative	NA	NA	NA	Negative	Negative	TN
1810	4269941	40002260	RoutineUniversal	2022	4	Undetermined	Undetermined	Negative	NA	NA	NA	Negative	Negative	TN
1811	4269942	40002260	RoutineUniversal	2022	4	Undetermined	Undetermined	Negative	NA	NA	NA	Negative	Negative	TN
1812	4269943	40002260	RoutineUniversal	2022	4	Undetermined	Undetermined	Negative	NA	NA	NA	Negative	Negative	TN
1813	4269944	40002260	RoutineUniversal	2022	4	Undetermined	Undetermined	Negative	NA	NA	NA	Negative	Negative	TN
1814	4269945	40002260	RoutineUniversal	2022	4	Undetermined	Undetermined	Negative	NA	NA	NA	Negative	Negative	TN
1815	4269946	40002260	RoutineUniversal	2022	4	Undetermined	Undetermined	Negative	NA	NA	NA	Negative	Negative	TN
1816	4269947	40002261	RoutineUniversal	2022	4	Undetermined	Undetermined	Negative	NA	NA	NA	Negative	Negative	TN
1817	4269948	40002261	RoutineUniversal	2022	4	Undetermined	Undetermined	Negative	NA	NA	NA	Negative	Negative	TN
1818	4269949	40002261	RoutineUniversal	2022	4	Undetermined	Undetermined	Negative	NA	NA	NA	Negative	Negative	TN
1819	4269950	40002261	RoutineUniversal	2022	4	Undetermined	Undetermined	Negative	NA	NA	NA	Negative	Negative	TN
1820	4269951	40002261	RoutineUniversal	2022	4	Undetermined	Undetermined	Negative	NA	NA	NA	Negative	Negative	TN
1821	4269952	40002261	RoutineUniversal	2022	4	Undetermined	Undetermined	Negative	NA	NA	NA	Negative	Negative	TN
1822	4269953	40002261	RoutineUniversal	2022	4	Undetermined	Undetermined	Negative	NA	NA	NA	Negative	Negative	TN
1823	4269954	40002261	RoutineUniversal	2022	4	Undetermined	Undetermined	Negative	NA	NA	NA	Negative	Negative	TN
1824	4269955	40002262	RoutineUniversal	2022	4	Undetermined	Undetermined	Negative	NA	NA	NA	Negative	Negative	TN
1825	4269956	40002262	RoutineUniversal	2022	4	Undetermined	Undetermined	Negative	NA	NA	NA	Negative	Negative	TN
1826	4269957	40002262	RoutineUniversal	2022	4	Undetermined	Undetermined	Negative	NA	NA	NA	Negative	Negative	TN
1827	4269958	40002262	RoutineUniversal	2022	4	Undetermined	Undetermined	Negative	NA	NA	NA	Negative	Negative	TN
1828	4269959	40002262	RoutineUniversal	2022	4	Undetermined	Undetermined	Negative	NA	NA	NA	Negative	Negative	TN
1829	4269960	40002262	RoutineUniversal	2022	4	Undetermined	Undetermined	Negative	NA	NA	NA	Negative	Negative	TN
1830	4269961	40002262	RoutineUniversal	2022	4	Undetermined	Undetermined	Negative	NA	NA	NA	Negative	Negative	TN
1831	4269962	40002262	RoutineUniversal	2022	4	Undetermined	Undetermined	Negative	NA	NA	NA	Negative	Negative	TN
1832	4269963	40002263	RoutineUniversal	2022	4	Undetermined	Undetermined	Negative	NA	NA	NA	Negative	Negative	TN
1833	4269964	40002263	RoutineUniversal	2022	4	Undetermined	Undetermined	Negative	NA	NA	NA	Negative	Negative	TN
1834	4269965	40002263	RoutineUniversal	2022	4	Undetermined	Undetermined	Negative	NA	NA	NA	Negative	Negative	TN
1835	4269966	40002263	RoutineUniversal	2022	4	Undetermined	Undetermined	Negative	NA	NA	NA	Negative	Negative	TN
1836	4269968	40002263	RoutineUniversal	2022	4	Undetermined	Undetermined	Negative	NA	NA	NA	Negative	Negative	TN
1837	4269969	40002263	RoutineUniversal	2022	4	Undetermined	Undetermined	Negative	NA	NA	NA	Negative	Negative	TN
1838	4269970	40002263	RoutineUniversal	2022	4	Undetermined	Undetermined	Negative	NA	NA	NA	Negative	Negative	TN
1839	4269971	40002264	RoutineUniversal	2022	4	Undetermined	Undetermined	Negative	NA	NA	NA	Negative	Negative	TN
1840	4269972	40002264	RoutineUniversal	2022	4	Undetermined	Undetermined	Negative	NA	NA	NA	Negative	Negative	TN
1841	4269973	40002264	RoutineUniversal	2022	4	Undetermined	Undetermined	Negative	NA	NA	NA	Negative	Negative	TN
1842	4269974	40002264	RoutineUniversal	2022	4	Undetermined	Undetermined	Negative	NA	NA	NA	Negative	Negative	TN
1843	4269975	40002264	RoutineUniversal	2022	4	Undetermined	Undetermined	Negative	NA	NA	NA	Negative	Negative	TN
1844	4269976	40002264	RoutineUniversal	2022	4	Undetermined	Undetermined	Negative	NA	NA	NA	Negative	Negative	TN
1845	4269977	40002265	RoutineUniversal	2022	4	Undetermined	Undetermined	Negative	NA	NA	NA	Negative	Negative	TN
1846	4269978	40002265	RoutineUniversal	2022	4	Undetermined	Undetermined	Negative	NA	NA	NA	Negative	Negative	TN
1847	4269979	40002265	RoutineUniversal	2022	4	Undetermined	Undetermined	Negative	NA	NA	NA	Negative	Negative	TN
1848	4269980	40002265	RoutineUniversal	2022	4	Undetermined	Undetermined	Negative	NA	NA	NA	Negative	Negative	TN
1849	4269981	40002265	RoutineUniversal	2022	4	Undetermined	Undetermined	Negative	NA	NA	NA	Negative	Negative	TN
1850	4269982	40002265	RoutineUniversal	2022	4	Undetermined	Undetermined	Negative	NA	NA	NA	Negative	Negative	TN
1851	4269983	40002265	RoutineUniversal	2022	4	Undetermined	Undetermined	Negative	NA	NA	NA	Negative	Negative	TN
1852	4269984	40002265	RoutineUniversal	2022	4	Undetermined	Undetermined	Negative	NA	NA	NA	Negative	Negative	TN
1853	4269985	40002266	RoutineUniversal	2022	4	Undetermined	Undetermined	Negative	NA	NA	NA	Negative	Negative	TN
1854	4269986	40002266	RoutineUniversal	2022	4	Undetermined	Undetermined	Negative	NA	NA	NA	Negative	Negative	TN
1855	4269987	40002266	RoutineUniversal	2022	4	Undetermined	Undetermined	Negative	NA	NA	NA	Negative	Negative	TN
1856	4269994	40002267	RoutineUniversal	2022	4	Undetermined	Undetermined	Negative	NA	NA	NA	Negative	Negative	TN
1857	4269995	40002267	RoutineUniversal	2022	4	Undetermined	Undetermined	Negative	NA	NA	NA	Negative	Negative	TN
1858	4269996	40002267	RoutineUniversal	2022	4	Undetermined	Undetermined	Negative	NA	NA	NA	Negative	Negative	TN
1859	4269997	40002267	RoutineUniversal	2022	4	Undetermined	Undetermined	Negative	NA	NA	NA	Negative	Negative	TN
1860	4269998	40002267	RoutineUniversal	2022	4	Undetermined	Undetermined	Negative	NA	NA	NA	Negative	Negative	TN
1861	4269999	40002267	RoutineUniversal	2022	4	Undetermined	Undetermined	Negative	NA	NA	NA	Negative	Negative	TN
1862	4270000	40002267	RoutineUniversal	2022	4	Undetermined	Undetermined	Negative	NA	NA	NA	Negative	Negative	TN
1863	4270001	40002267	RoutineUniversal	2022	4	Undetermined	Undetermined	Negative	NA	NA	NA	Negative	Negative	TN
1864	4270002	40002268	RoutineUniversal	2022	4	Undetermined	Undetermined	Negative	NA	NA	NA	Negative	Negative	TN
1865	4270003	40002268	RoutineUniversal	2022	4	Undetermined	Undetermined	Negative	NA	NA	NA	Negative	Negative	TN
1866	4270004	40002268	RoutineUniversal	2022	4	Undetermined	Undetermined	Negative	NA	NA	NA	Negative	Negative	TN
1867	4270005	40002268	RoutineUniversal	2022	4	Undetermined	Undetermined	Negative	NA	NA	NA	Negative	Negative	TN
1868	4270006	40002268	RoutineUniversal	2022	4	Undetermined	Undetermined	Negative	NA	NA	NA	Negative	Negative	TN
1869	4270007	40002268	RoutineUniversal	2022	4	Undetermined	Undetermined	Negative	NA	NA	NA	Negative	Negative	TN
1870	4270008	40002268	RoutineUniversal	2022	4	Undetermined	Undetermined	Negative	NA	NA	NA	Negative	Negative	TN
1871	4270009	40002268	RoutineUniversal	2022	4	Undetermined	Undetermined	Negative	NA	NA	NA	Negative	Negative	TN
1872	4270010	40002269	RoutineUniversal	2022	4	Undetermined	Undetermined	Negative	NA	NA	NA	Negative	Negative	TN
1873	4270011	40002269	RoutineUniversal	2022	4	Undetermined	Undetermined	Negative	NA	NA	NA	Negative	Negative	TN
1874	4270012	40002269	RoutineUniversal	2022	4	Undetermined	Undetermined	Negative	NA	NA	NA	Negative	Negative	TN
1875	4270013	40002269	RoutineUniversal	2022	4	Undetermined	Undetermined	Negative	NA	NA	NA	Negative	Negative	TN
1876	4270015	40002269	RoutineUniversal	2022	4	Undetermined	Undetermined	Negative	NA	NA	NA	Negative	Negative	TN
1877	4270016	40002269	RoutineUniversal	2022	4	Undetermined	Undetermined	Negative	NA	NA	NA	Negative	Negative	TN
1878	4270017	40002269	RoutineUniversal	2022	4	Undetermined	Undetermined	Negative	NA	NA	NA	Negative	Negative	TN
1879	4270019	40002270	RoutineUniversal	2022	4	Undetermined	Undetermined	Negative	NA	NA	NA	Negative	Negative	TN
1880	4270020	40002270	RoutineUniversal	2022	4	Undetermined	Undetermined	Negative	NA	NA	NA	Negative	Negative	TN
1881	4270021	40002270	RoutineUniversal	2022	4	Undetermined	Undetermined	Negative	NA	NA	NA	Negative	Negative	TN
1882	4270022	40002270	RoutineUniversal	2022	4	Undetermined	Undetermined	Negative	NA	NA	NA	Negative	Negative	TN
1883	4270023	40002270	RoutineUniversal	2022	4	Undetermined	Undetermined	Negative	NA	NA	NA	Negative	Negative	TN
1884	4270024	40002270	RoutineUniversal	2022	4	Undetermined	Undetermined	Negative	NA	NA	NA	Negative	Negative	TN
1885	4270025	40002270	RoutineUniversal	2022	4	Undetermined	Undetermined	Negative	NA	NA	NA	Negative	Negative	TN
1886	4270057	40002271	RoutineUniversal	2022	4	Undetermined	Undetermined	Negative	NA	NA	NA	Negative	Negative	TN
1887	4270058	40002271	RoutineUniversal	2022	4	Undetermined	Undetermined	Negative	NA	NA	NA	Negative	Negative	TN
1888	4270059	40002271	RoutineUniversal	2022	4	Undetermined	Undetermined	Negative	NA	NA	NA	Negative	Negative	TN
1889	4270060	40002271	RoutineUniversal	2022	4	Undetermined	Undetermined	Negative	NA	NA	NA	Negative	Negative	TN
1890	4270061	40002271	RoutineUniversal	2022	4	Undetermined	Undetermined	Negative	NA	NA	NA	Negative	Negative	TN
1891	4270062	40002271	RoutineUniversal	2022	4	Undetermined	Undetermined	Negative	NA	NA	NA	Negative	Negative	TN
1892	4270063	40002271	RoutineUniversal	2022	4	Undetermined	Undetermined	Negative	NA	NA	NA	Negative	Negative	TN
1893	4270064	40002271	RoutineUniversal	2022	4	Undetermined	Undetermined	Negative	NA	NA	NA	Negative	Negative	TN
1894	4270065	40002272	RoutineUniversal	2022	4	Undetermined	Undetermined	Negative	NA	NA	NA	Negative	Negative	TN
1895	4270066	40002272	RoutineUniversal	2022	4	Undetermined	Undetermined	Negative	NA	NA	NA	Negative	Negative	TN
1896	4270067	40002272	RoutineUniversal	2022	4	Undetermined	Undetermined	Negative	NA	NA	NA	Negative	Negative	TN
1897	4270068	40002272	RoutineUniversal	2022	4	Undetermined	Undetermined	Negative	NA	NA	NA	Negative	Negative	TN
1898	4270069	40002272	RoutineUniversal	2022	4	Undetermined	Undetermined	Negative	NA	NA	NA	Negative	Negative	TN
1899	4270070	40002272	RoutineUniversal	2022	4	Undetermined	Undetermined	Negative	NA	NA	NA	Negative	Negative	TN
1900	4270071	40002272	RoutineUniversal	2022	4	Undetermined	Undetermined	Negative	NA	NA	NA	Negative	Negative	TN
1901	4270072	40002272	RoutineUniversal	2022	4	Undetermined	Undetermined	Negative	NA	NA	NA	Negative	Negative	TN
1902	4270073	40002273	RoutineUniversal	2022	4	Undetermined	Undetermined	Negative	NA	NA	NA	Negative	Negative	TN
1903	4270074	40002273	RoutineUniversal	2022	4	Undetermined	Undetermined	Negative	NA	NA	NA	Negative	Negative	TN
1904	4270075	40002273	RoutineUniversal	2022	4	Undetermined	Undetermined	Negative	NA	NA	NA	Negative	Negative	TN
1905	4270076	40002273	RoutineUniversal	2022	4	Undetermined	Undetermined	Negative	NA	NA	NA	Negative	Negative	TN
1906	4270077	40002273	RoutineUniversal	2022	4	Undetermined	Undetermined	Negative	NA	NA	NA	Negative	Negative	TN
1907	4270078	40002273	RoutineUniversal	2022	4	Undetermined	Undetermined	Negative	NA	NA	NA	Negative	Negative	TN
1908	4270079	40002273	RoutineUniversal	2022	4	Undetermined	Undetermined	Negative	NA	NA	NA	Negative	Negative	TN
1909	4270080	40002273	RoutineUniversal	2022	4	Undetermined	Undetermined	Negative	NA	NA	NA	Negative	Negative	TN
1910	4270082	40002274	RoutineUniversal	2022	4	Undetermined	Undetermined	Negative	NA	NA	NA	Negative	Negative	TN
1911	4270083	40002274	RoutineUniversal	2022	4	Undetermined	Undetermined	Negative	NA	NA	NA	Negative	Negative	TN
1912	4270084	40002274	RoutineUniversal	2022	4	Undetermined	Undetermined	Negative	NA	NA	NA	Negative	Negative	TN
1913	4270085	40002274	RoutineUniversal	2022	4	Undetermined	Undetermined	Negative	NA	NA	NA	Negative	Negative	TN
1914	4270086	40002274	RoutineUniversal	2022	4	Undetermined	Undetermined	Negative	NA	NA	NA	Negative	Negative	TN
1915	4270087	40002274	RoutineUniversal	2022	4	Undetermined	Undetermined	Negative	NA	NA	NA	Negative	Negative	TN
1916	4270088	40002274	RoutineUniversal	2022	4	Undetermined	Undetermined	Negative	NA	NA	NA	Negative	Negative	TN
1917	4270089	40002275	RoutineUniversal	2022	4	Undetermined	Undetermined	Negative	NA	NA	NA	Negative	Negative	TN
1918	4270090	40002275	RoutineUniversal	2022	4	Undetermined	Undetermined	Negative	NA	NA	NA	Negative	Negative	TN
1919	4270091	40002275	RoutineUniversal	2022	4	Undetermined	Undetermined	Negative	NA	NA	NA	Negative	Negative	TN
1920	4270092	40002275	RoutineUniversal	2022	4	Undetermined	Undetermined	Negative	NA	NA	NA	Negative	Negative	TN
1921	4270093	40002275	RoutineUniversal	2022	4	Undetermined	Undetermined	Negative	NA	NA	NA	Negative	Negative	TN
1922	4270094	40002275	RoutineUniversal	2022	4	Undetermined	Undetermined	Negative	NA	NA	NA	Negative	Negative	TN
1923	4270095	40002275	RoutineUniversal	2022	4	Undetermined	Undetermined	Negative	NA	NA	NA	Negative	Negative	TN
1924	4270097	40002276	RoutineUniversal	2022	4	Undetermined	Undetermined	Negative	NA	NA	NA	Negative	Negative	TN
1925	4270098	40002276	RoutineUniversal	2022	4	Undetermined	Undetermined	Negative	NA	NA	NA	Negative	Negative	TN
1926	4270099	40002276	RoutineUniversal	2022	4	Undetermined	Undetermined	Negative	NA	NA	NA	Negative	Negative	TN
1927	4270100	40002276	RoutineUniversal	2022	4	Undetermined	Undetermined	Negative	NA	NA	NA	Negative	Negative	TN
1928	4270101	40002276	RoutineUniversal	2022	4	Undetermined	Undetermined	Negative	NA	NA	NA	Negative	Negative	TN
1929	4270102	40002276	RoutineUniversal	2022	4	Undetermined	Undetermined	Negative	NA	NA	NA	Negative	Negative	TN
1930	4270103	40002276	RoutineUniversal	2022	4	Undetermined	Undetermined	Negative	NA	NA	NA	Negative	Negative	TN
1931	4270104	40002276	RoutineUniversal	2022	4	Undetermined	Undetermined	Negative	NA	NA	NA	Negative	Negative	TN
1932	4270105	40002277	RoutineUniversal	2022	4	Undetermined	Undetermined	Negative	NA	NA	NA	Negative	Negative	TN
1933	4270106	40002277	RoutineUniversal	2022	4	Undetermined	Undetermined	Negative	NA	NA	NA	Negative	Negative	TN
1934	4270107	40002277	RoutineUniversal	2022	4	Undetermined	Undetermined	Negative	NA	NA	NA	Negative	Negative	TN
1935	4270108	40002277	RoutineUniversal	2022	4	Undetermined	Undetermined	Negative	NA	NA	NA	Negative	Negative	TN
1936	4270109	40002277	RoutineUniversal	2022	4	Undetermined	Undetermined	Negative	NA	NA	NA	Negative	Negative	TN
1937	4270110	40002277	RoutineUniversal	2022	4	Undetermined	Undetermined	Negative	NA	NA	NA	Negative	Negative	TN
1938	4270111	40002277	RoutineUniversal	2022	4	Undetermined	Undetermined	Negative	NA	NA	NA	Negative	Negative	TN
1939	4270113	40002278	RoutineUniversal	2022	4	Undetermined	Undetermined	Negative	NA	NA	NA	Negative	Negative	TN
1940	4270114	40002278	RoutineUniversal	2022	4	Undetermined	Undetermined	Negative	NA	NA	NA	Negative	Negative	TN
1941	4270115	40002278	RoutineUniversal	2022	4	Undetermined	Undetermined	Negative	NA	NA	NA	Negative	Negative	TN
1942	4270116	40002278	RoutineUniversal	2022	4	Undetermined	Undetermined	Negative	NA	NA	NA	Negative	Negative	TN
1943	4270118	40002278	RoutineUniversal	2022	4	Undetermined	Undetermined	Negative	NA	NA	NA	Negative	Negative	TN
1944	4270119	40002278	RoutineUniversal	2022	4	Undetermined	Undetermined	Negative	NA	NA	NA	Negative	Negative	TN
1945	4270120	40002278	RoutineUniversal	2022	4	Undetermined	Undetermined	Negative	NA	NA	NA	Negative	Negative	TN
1946	4270121	40002279	RoutineUniversal	2022	4	Undetermined	Undetermined	Negative	NA	NA	NA	Negative	Negative	TN
1947	4270122	40002279	RoutineUniversal	2022	4	Undetermined	Undetermined	Negative	NA	NA	NA	Negative	Negative	TN
1948	4270123	40002279	RoutineUniversal	2022	4	Undetermined	Undetermined	Negative	NA	NA	NA	Negative	Negative	TN
1949	4270124	40002279	RoutineUniversal	2022	4	Undetermined	Undetermined	Negative	NA	NA	NA	Negative	Negative	TN
1950	4270125	40002279	RoutineUniversal	2022	4	Undetermined	Undetermined	Negative	NA	NA	NA	Negative	Negative	TN
1951	4270126	40002279	RoutineUniversal	2022	4	Undetermined	Undetermined	Negative	NA	NA	NA	Negative	Negative	TN
1952	4270127	40002279	RoutineUniversal	2022	4	Undetermined	Undetermined	Negative	NA	NA	NA	Negative	Negative	TN
1953	4270128	40002279	RoutineUniversal	2022	4	Undetermined	Undetermined	Negative	NA	NA	NA	Negative	Negative	TN
1954	4270129	40002280	RoutineUniversal	2022	4	35.2962	31.9231	Positive	Undetermined	Undetermined	32.6547	Negative	Negative	TN
1955	4270130	40002280	RoutineUniversal	2022	4	35.2962	31.9231	Positive	Undetermined	Undetermined	34.6408	Negative	Negative	TN
1956	4270131	40002280	RoutineUniversal	2022	4	35.2962	31.9231	Positive	Undetermined	Undetermined	33.7191	Negative	Negative	TN
1957	4270132	40002280	RoutineUniversal	2022	4	35.2962	31.9231	Positive	Undetermined	Undetermined	33.662	Negative	Negative	TN
1958	4270133	40002280	RoutineUniversal	2022	4	35.2962	31.9231	Positive	34.2708	30.5882	32.801	Positive	Positive	TP
1959	4270134	40002281	RoutineUniversal	2022	4	Undetermined	Undetermined	Negative	NA	NA	NA	Negative	Negative	TN
1960	4270135	40002281	RoutineUniversal	2022	4	Undetermined	Undetermined	Negative	NA	NA	NA	Negative	Negative	TN
1961	4270136	40002281	RoutineUniversal	2022	4	Undetermined	Undetermined	Negative	NA	NA	NA	Negative	Negative	TN
1962	4270137	40002281	RoutineUniversal	2022	4	Undetermined	Undetermined	Negative	NA	NA	NA	Negative	Negative	TN
1963	4270138	40002281	RoutineUniversal	2022	4	Undetermined	Undetermined	Negative	NA	NA	NA	Negative	Negative	TN
1964	4270139	40002281	RoutineUniversal	2022	4	Undetermined	Undetermined	Negative	NA	NA	NA	Negative	Negative	TN
1965	4270140	40002281	RoutineUniversal	2022	4	Undetermined	Undetermined	Negative	NA	NA	NA	Negative	Negative	TN
1966	4270141	40002281	RoutineUniversal	2022	4	Undetermined	Undetermined	Negative	NA	NA	NA	Negative	Negative	TN
1967	4270142	40002282	RoutineUniversal	2022	4	Undetermined	Undetermined	Negative	NA	NA	NA	Negative	Negative	TN
1968	4270143	40002282	RoutineUniversal	2022	4	Undetermined	Undetermined	Negative	NA	NA	NA	Negative	Negative	TN
1969	4270144	40002282	RoutineUniversal	2022	4	Undetermined	Undetermined	Negative	NA	NA	NA	Negative	Negative	TN
1970	4270145	40002282	RoutineUniversal	2022	4	Undetermined	Undetermined	Negative	NA	NA	NA	Negative	Negative	TN
1971	4270146	40002282	RoutineUniversal	2022	4	Undetermined	Undetermined	Negative	NA	NA	NA	Negative	Negative	TN
1972	4270147	40002282	RoutineUniversal	2022	4	Undetermined	Undetermined	Negative	NA	NA	NA	Negative	Negative	TN
1973	4270148	40002282	RoutineUniversal	2022	4	Undetermined	Undetermined	Negative	NA	NA	NA	Negative	Negative	TN
1974	4270149	40002282	RoutineUniversal	2022	4	Undetermined	Undetermined	Negative	NA	NA	NA	Negative	Negative	TN
1975	4270150	40002283	RoutineUniversal	2022	4	Undetermined	Undetermined	Negative	NA	NA	NA	Negative	Negative	TN
1976	4270151	40002283	RoutineUniversal	2022	4	Undetermined	Undetermined	Negative	NA	NA	NA	Negative	Negative	TN
1977	4270152	40002283	RoutineUniversal	2022	4	Undetermined	Undetermined	Negative	NA	NA	NA	Negative	Negative	TN
1978	4270153	40002283	RoutineUniversal	2022	4	Undetermined	Undetermined	Negative	NA	NA	NA	Negative	Negative	TN
1979	4270154	40002283	RoutineUniversal	2022	4	Undetermined	Undetermined	Negative	NA	NA	NA	Negative	Negative	TN
1980	4270155	40002283	RoutineUniversal	2022	4	Undetermined	Undetermined	Negative	NA	NA	NA	Negative	Negative	TN
1981	4270156	40002283	RoutineUniversal	2022	4	Undetermined	Undetermined	Negative	NA	NA	NA	Negative	Negative	TN
1982	4270157	40002283	RoutineUniversal	2022	4	Undetermined	Undetermined	Negative	NA	NA	NA	Negative	Negative	TN
1983	4270158	40002284	RoutineUniversal	2022	4	Undetermined	Undetermined	Negative	NA	NA	NA	Negative	Negative	TN
1984	4270159	40002284	RoutineUniversal	2022	4	Undetermined	Undetermined	Negative	NA	NA	NA	Negative	Negative	TN
1985	4270160	40002284	RoutineUniversal	2022	4	Undetermined	Undetermined	Negative	NA	NA	NA	Negative	Negative	TN
1986	4270161	40002284	RoutineUniversal	2022	4	Undetermined	Undetermined	Negative	NA	NA	NA	Negative	Negative	TN
1987	4270162	40002284	RoutineUniversal	2022	4	Undetermined	Undetermined	Negative	NA	NA	NA	Negative	Negative	TN
1988	4270163	40002284	RoutineUniversal	2022	4	Undetermined	Undetermined	Negative	NA	NA	NA	Negative	Negative	TN
1989	4270164	40002284	RoutineUniversal	2022	4	Undetermined	Undetermined	Negative	NA	NA	NA	Negative	Negative	TN
1990	4270165	40002284	RoutineUniversal	2022	4	Undetermined	Undetermined	Negative	NA	NA	NA	Negative	Negative	TN
1991	4270166	40002285	RoutineUniversal	2022	4	Undetermined	Undetermined	Negative	NA	NA	NA	Negative	Negative	TN
1992	4270167	40002285	RoutineUniversal	2022	4	Undetermined	Undetermined	Negative	NA	NA	NA	Negative	Negative	TN
1993	4270168	40002285	RoutineUniversal	2022	4	Undetermined	Undetermined	Negative	NA	NA	NA	Negative	Negative	TN
1994	4270169	40002285	RoutineUniversal	2022	4	Undetermined	Undetermined	Negative	NA	NA	NA	Negative	Negative	TN
1995	4270170	40002285	RoutineUniversal	2022	4	Undetermined	Undetermined	Negative	NA	NA	NA	Negative	Negative	TN
1996	4270171	40002285	RoutineUniversal	2022	4	Undetermined	Undetermined	Negative	NA	NA	NA	Negative	Negative	TN
1997	4270172	40002285	RoutineUniversal	2022	4	Undetermined	Undetermined	Negative	NA	NA	NA	Negative	Negative	TN
1998	4270175	40002286	RoutineUniversal	2022	4	Undetermined	Undetermined	Negative	NA	NA	NA	Negative	Negative	TN
1999	4270176	40002286	RoutineUniversal	2022	4	Undetermined	Undetermined	Negative	NA	NA	NA	Negative	Negative	TN
[truncated: 15,279 more rows]
